# Supplementary material for: Differentially Expressed miRNAs after GnRH Treatment and Their Potential Roles in FSH Regulation in Porcine Anterior Pituitary Cell
Source: PLoS One. 2013 Feb 22;8(2):e57156. doi: 10.1371/journal.pone.0057156 (PMC3579806; doi:10.1371/journal.pone.0057156)
Supplement: Table S3 — Potential target transcripts for differentially expressed miRNAs. (XLS) [file pone.0057156.s003.xls]

## Sheet: Sheet1
target of all differentially expressed miRNAs."1"represents that miRNA were predicted to target transcripts;"0"represents this miRNAs were predicted to this transcripts
	ssc-let-7a	ssc-let-7c	ssc-miR-105-2	ssc-miR-1307	ssc-miR-130b	ssc-miR-133a-3p	ssc-miR-133b	ssc-miR-151-3p	ssc-miR-152	ssc-miR-15a	ssc-miR-17-5p	ssc-miR-181d-5p	ssc-miR-183	ssc-miR-195	ssc-miR-19b	ssc-miR-206	ssc-miR-21	ssc-miR-22-3p	ssc-miR-22-5p	ssc-miR-30e-3p	ssc-miR-320	ssc-miR-324	ssc-miR-338	ssc-miR-340	ssc-miR-361-3p	ssc-miR-361-5p	ssc-miR-423-3p	ssc-miR-425-3p	ssc-miR-451	ssc-miR-532-5p	ssc-miR-708-5p
ENSSSCT00000000003	0	0	0	0	0	1	1	0	0	0	0	1	0	0	1	0	0	0	1	0	1	1	1	0	0	0	0	0	0	0	1
ENSSSCT00000000006	0	0	0	1	0	1	1	0	1	1	0	1	0	1	0	0	0	1	1	1	0	1	0	0	1	1	1	1	0	0	1
ENSSSCT00000000008	0	0	0	1	0	1	1	0	0	0	0	1	0	0	0	0	0	0	1	1	0	1	0	0	1	0	0	0	0	1	1
ENSSSCT00000000011	1	1	0	1	0	1	1	0	0	0	1	0	0	0	0	0	1	0	0	0	0	0	0	0	0	1	1	0	0	1	0
ENSSSCT00000000013	0	0	0	0	1	1	1	0	0	0	0	0	0	0	0	0	0	1	1	1	1	0	0	0	0	0	0	0	0	0	0
ENSSSCT00000000014	0	1	0	0	0	0	1	0	1	0	0	0	0	0	1	0	0	0	0	0	0	0	0	0	0	0	0	0	0	0	0
ENSSSCT00000000015	0	0	0	1	0	1	1	0	1	0	0	1	0	0	0	0	0	0	1	0	1	0	0	0	0	0	1	1	0	1	1
ENSSSCT00000000016	0	0	0	1	0	0	0	0	0	1	0	0	0	1	0	0	0	1	0	0	0	1	0	0	0	1	0	1	0	1	0
ENSSSCT00000000019	0	1	0	1	0	1	1	1	0	1	0	0	0	1	0	0	0	0	1	0	0	0	0	0	0	0	1	1	0	0	0
ENSSSCT00000000020	1	1	0	1	0	0	0	0	0	1	0	1	0	1	0	1	0	0	1	0	1	1	1	0	1	0	1	1	0	1	1
ENSSSCT00000000022	0	0	0	0	0	0	0	0	0	0	0	0	1	0	0	0	0	0	0	0	0	0	0	0	0	0	0	0	0	0	0
ENSSSCT00000000026	0	0	0	0	0	1	0	0	0	0	0	0	0	0	0	0	0	0	1	1	0	0	0	0	0	0	0	0	0	1	0
ENSSSCT00000000029	0	0	0	1	0	1	0	0	0	0	0	0	0	0	0	0	0	1	0	0	0	0	0	0	0	0	1	1	0	0	0
ENSSSCT00000000033	0	0	0	1	0	1	1	0	0	0	0	1	0	0	0	0	0	0	1	1	0	1	0	0	0	0	1	0	0	0	0
ENSSSCT00000000035	0	0	0	1	1	1	0	0	0	0	1	0	0	0	0	0	0	0	0	0	1	0	0	0	0	0	1	0	0	0	0
ENSSSCT00000000036	1	1	0	1	1	1	1	1	1	1	0	0	1	1	0	1	0	0	1	0	1	1	1	0	1	0	1	1	0	1	1
ENSSSCT00000000037	0	0	0	0	0	0	0	0	0	0	0	0	0	0	0	0	0	0	0	0	0	0	0	0	0	1	0	0	0	0	0
ENSSSCT00000000038	0	0	0	1	1	0	1	0	0	0	0	0	0	0	0	0	0	0	1	0	1	0	0	0	1	0	1	1	0	1	1
ENSSSCT00000000039	0	0	0	1	0	1	1	0	0	0	1	1	0	0	0	0	1	0	1	0	1	1	0	0	0	0	1	1	0	0	1
ENSSSCT00000000040	0	0	0	1	0	0	0	0	1	0	0	0	0	0	0	0	0	0	1	0	0	0	0	0	0	1	1	0	0	0	0
ENSSSCT00000000046	1	1	0	1	0	1	1	0	0	0	0	0	0	0	0	0	0	0	1	0	0	0	0	0	1	0	1	1	0	1	0
ENSSSCT00000000048	0	0	0	0	0	0	1	0	0	0	0	0	0	0	0	0	0	0	0	1	0	0	0	0	0	0	1	1	0	1	0
ENSSSCT00000000049	0	0	0	0	0	1	1	0	0	0	0	0	0	0	0	0	0	0	1	0	0	0	1	0	0	1	1	0	0	0	0
ENSSSCT00000000050	0	0	0	0	0	0	0	0	0	0	0	0	0	0	0	0	0	0	0	1	0	0	0	0	0	0	0	0	0	0	0
ENSSSCT00000000051	0	0	0	0	0	0	0	0	0	0	0	0	0	0	0	0	0	0	0	1	0	0	0	0	0	0	0	0	0	0	0
ENSSSCT00000000053	0	0	0	0	0	0	1	0	0	0	0	0	0	0	0	0	0	0	0	1	0	0	0	0	0	0	1	1	0	1	0
ENSSSCT00000000064	1	1	0	0	0	0	0	0	0	0	1	0	0	0	0	0	1	0	0	0	1	0	0	0	0	0	0	1	0	0	0
ENSSSCT00000000065	0	1	0	0	0	1	0	0	0	0	0	0	0	0	0	0	0	0	0	0	0	0	0	0	0	0	0	0	0	0	0
ENSSSCT00000000066	1	1	0	0	0	0	0	0	0	0	0	0	0	0	0	0	0	0	0	0	1	0	0	0	0	0	0	0	0	0	0
ENSSSCT00000000067	1	1	0	1	0	0	0	1	0	0	0	0	0	1	0	0	0	0	1	0	0	0	0	0	0	1	0	0	0	0	0
ENSSSCT00000000068	0	1	0	1	0	1	1	0	0	0	0	0	0	0	0	0	0	0	1	1	0	0	0	0	0	0	1	0	0	0	0
ENSSSCT00000000069	0	0	0	1	0	1	1	0	0	0	0	0	0	0	0	0	0	0	1	1	0	0	0	0	1	0	1	1	0	0	0
ENSSSCT00000000070	0	1	0	1	0	0	1	0	0	0	0	0	0	0	0	0	1	1	1	0	0	1	0	0	1	0	1	0	0	0	1
ENSSSCT00000000072	0	0	0	1	0	0	1	0	0	0	0	0	0	0	0	0	0	0	1	0	0	0	0	0	0	1	1	0	0	0	1
ENSSSCT00000000073	0	0	0	1	0	1	1	0	0	0	0	0	0	0	0	0	0	0	1	1	0	0	0	0	0	1	1	1	0	0	1
ENSSSCT00000000077	0	1	0	1	0	0	0	0	0	0	1	0	1	0	0	0	0	0	0	0	0	1	0	0	1	1	0	0	0	0	0
ENSSSCT00000000078	0	0	0	0	0	1	1	0	0	0	0	0	0	1	0	0	0	0	0	0	0	0	0	0	0	0	0	0	0	0	0
ENSSSCT00000000082	0	0	0	1	0	1	0	1	0	1	0	0	1	0	0	0	0	0	1	0	0	0	0	0	1	0	1	0	0	0	0
ENSSSCT00000000083	1	1	0	0	0	0	0	0	0	0	0	0	0	0	0	0	0	0	0	0	0	0	0	0	0	0	0	0	0	0	0
ENSSSCT00000000084	0	0	0	0	0	0	0	0	0	0	0	0	0	0	0	0	0	0	0	0	0	0	0	0	0	0	1	0	0	0	0
ENSSSCT00000000086	0	0	0	0	0	0	0	0	0	0	0	0	0	0	0	0	0	0	0	0	1	0	0	0	0	0	0	1	0	0	1
ENSSSCT00000000089	0	0	1	1	0	1	1	0	1	0	1	0	0	1	0	1	0	0	1	0	0	0	1	0	0	0	1	1	0	0	1
ENSSSCT00000000090	0	0	0	0	0	0	0	0	0	0	0	1	0	0	1	0	0	0	0	0	0	1	0	0	0	0	0	0	0	0	0
ENSSSCT00000000093	0	0	0	1	1	1	1	0	0	0	0	0	0	0	0	0	0	0	1	1	0	0	0	0	0	0	1	1	0	0	0
ENSSSCT00000000097	0	0	0	1	1	0	0	0	1	0	0	0	0	0	0	0	0	0	1	1	0	0	0	0	1	0	0	0	0	0	0
ENSSSCT00000000099	0	0	0	1	0	0	1	0	0	0	0	1	0	0	0	0	0	0	0	0	0	1	0	0	0	0	1	1	0	1	0
ENSSSCT00000000100	1	1	0	1	0	1	1	0	0	0	0	0	0	0	0	0	0	1	1	1	0	1	0	0	1	0	1	1	0	1	1
ENSSSCT00000000101	0	0	0	1	0	1	1	0	0	0	0	0	0	0	0	1	0	0	1	1	1	0	0	0	0	0	1	1	0	0	0
ENSSSCT00000000103	0	0	0	0	0	1	1	0	0	0	0	0	0	0	0	0	0	0	1	0	0	1	1	0	0	0	0	0	0	1	0
ENSSSCT00000000104	0	0	0	1	0	1	1	1	0	1	1	1	1	1	0	0	0	0	1	0	1	1	0	0	1	0	1	1	0	0	1
ENSSSCT00000000105	0	0	0	1	0	1	1	1	0	1	1	1	1	1	0	0	0	0	1	0	1	1	0	0	1	0	1	1	0	0	1
ENSSSCT00000000106	0	0	0	0	0	1	1	0	0	0	0	0	0	0	0	0	0	0	1	0	0	1	1	0	0	0	0	0	0	1	0
ENSSSCT00000000111	0	0	0	0	0	0	0	0	0	1	0	0	0	1	0	0	0	1	0	0	0	0	0	0	0	0	0	1	0	0	1
ENSSSCT00000000117	0	0	0	0	0	0	0	1	1	0	0	0	0	0	0	0	0	0	1	0	0	0	0	0	1	0	0	0	0	0	0
ENSSSCT00000000121	1	1	0	1	0	1	0	0	0	0	0	0	0	0	0	0	0	0	0	0	0	0	0	0	0	0	1	0	0	0	0
ENSSSCT00000000123	0	0	0	1	0	1	1	0	0	0	0	0	0	0	0	1	0	1	1	1	0	0	0	0	1	0	1	1	0	1	0
ENSSSCT00000000126	0	1	0	1	0	1	1	1	0	0	0	0	0	0	0	0	0	0	0	0	0	0	0	0	0	0	1	1	0	0	0
ENSSSCT00000000128	0	0	0	1	0	1	1	0	0	0	0	0	0	0	0	0	0	0	0	0	0	0	0	0	1	0	1	0	0	0	0
ENSSSCT00000000130	0	0	0	0	0	0	1	0	0	0	0	0	0	0	0	0	0	0	0	0	0	0	0	0	1	0	1	0	0	0	0
ENSSSCT00000000131	0	0	0	0	0	0	0	0	0	0	0	0	0	0	0	0	0	0	0	0	0	0	0	0	0	0	0	0	0	1	0
ENSSSCT00000000132	0	0	0	0	0	1	1	1	0	0	0	0	0	0	0	1	1	1	0	1	0	0	0	0	0	0	1	1	0	1	0
ENSSSCT00000000133	0	0	0	1	0	1	1	0	0	0	0	0	0	0	0	0	0	0	0	0	0	0	0	0	1	0	1	0	0	0	0
ENSSSCT00000000139	0	0	0	0	0	0	0	0	0	0	0	0	0	0	0	0	0	0	0	0	0	0	0	0	0	1	1	0	0	0	1
ENSSSCT00000000140	0	0	0	0	0	0	0	0	0	0	0	0	0	0	0	0	0	0	0	0	0	0	0	0	0	0	0	1	0	0	1
ENSSSCT00000000143	0	0	0	1	0	1	1	0	0	0	0	0	0	0	0	0	0	0	0	0	0	0	0	0	1	0	1	1	0	1	0
ENSSSCT00000000144	1	1	0	0	0	0	0	1	0	0	0	0	0	0	0	0	0	0	0	0	0	0	0	0	0	0	0	1	0	0	0
ENSSSCT00000000145	0	0	0	1	0	1	1	0	1	0	0	0	0	0	0	0	0	0	0	1	0	0	0	0	0	0	1	0	0	0	0
ENSSSCT00000000147	0	0	0	1	0	0	1	1	0	0	0	1	0	0	0	1	0	0	0	0	1	1	1	0	0	0	1	1	0	0	0
ENSSSCT00000000150	1	1	0	0	1	1	1	0	0	0	0	0	1	1	0	1	0	0	1	0	0	1	0	0	0	0	0	0	0	0	0
ENSSSCT00000000151	1	1	0	1	0	0	0	0	0	0	0	0	0	0	0	0	0	0	1	1	0	0	0	0	1	1	1	1	0	1	0
ENSSSCT00000000160	0	0	0	0	0	0	0	0	0	0	0	0	0	0	0	0	0	0	1	0	0	0	0	0	0	0	0	0	0	0	0
ENSSSCT00000000164	1	1	0	1	0	0	0	0	0	0	0	0	0	0	0	0	0	0	1	0	0	1	0	0	1	1	0	0	0	0	0
ENSSSCT00000000166	0	0	1	1	0	1	1	1	0	0	0	0	1	0	0	0	1	0	1	1	1	0	0	0	1	0	1	0	0	1	0
ENSSSCT00000000167	0	1	1	1	0	1	1	1	0	0	0	1	1	0	1	0	1	0	1	1	1	0	0	0	1	0	1	0	1	1	1
ENSSSCT00000000170	0	1	0	0	0	0	0	0	0	0	0	0	0	0	1	1	1	0	0	0	1	0	0	0	0	0	0	1	0	0	1
ENSSSCT00000000171	1	1	0	1	0	1	1	0	1	0	0	0	0	0	0	0	0	1	1	1	0	0	0	0	1	0	1	1	0	0	1
ENSSSCT00000000173	0	0	0	0	0	0	0	0	0	0	0	0	0	0	0	0	0	1	0	0	1	0	0	0	0	0	0	1	0	0	1
ENSSSCT00000000175	0	0	0	0	0	0	0	0	0	0	0	0	0	0	0	0	0	0	0	0	1	0	0	0	0	0	0	0	0	0	1
ENSSSCT00000000178	0	0	0	1	0	1	1	0	0	0	0	0	0	0	0	0	0	0	1	1	0	0	0	0	0	1	1	0	0	0	1
ENSSSCT00000000184	0	0	0	0	0	0	0	0	0	0	0	0	0	0	0	0	0	0	0	0	0	0	0	0	0	0	1	0	0	0	0
ENSSSCT00000000185	1	1	0	1	0	0	0	0	1	0	0	0	1	0	0	1	1	1	0	1	0	1	0	0	1	0	1	1	0	1	0
ENSSSCT00000000186	1	1	0	1	1	1	0	0	1	1	0	0	0	1	0	0	0	0	1	1	1	1	1	0	1	0	1	1	0	1	1
ENSSSCT00000000187	1	1	0	0	0	0	0	0	0	0	0	0	0	0	0	0	0	0	0	0	0	0	0	0	0	0	1	0	0	0	0
ENSSSCT00000000191	0	0	0	1	0	0	0	0	0	0	0	0	0	0	0	0	0	0	1	0	0	0	0	0	1	0	0	0	0	0	0
ENSSSCT00000000192	0	0	0	0	0	0	0	0	0	0	0	0	0	0	0	1	0	0	0	0	0	0	0	0	0	0	0	0	0	0	0
ENSSSCT00000000195	1	1	0	1	0	1	1	0	0	0	0	0	1	0	0	0	0	0	1	0	0	0	0	0	0	1	1	0	0	0	1
ENSSSCT00000000197	0	1	0	0	0	0	0	1	0	0	0	1	0	0	1	0	0	1	1	0	0	1	0	0	1	0	1	0	0	0	1
ENSSSCT00000000200	1	1	0	1	1	1	1	1	1	0	0	0	1	0	0	0	0	0	1	0	0	0	0	0	0	0	1	1	0	1	1
ENSSSCT00000000201	1	1	0	0	0	0	0	0	0	1	0	0	0	1	0	0	0	0	0	0	0	0	0	0	0	0	0	0	0	0	0
ENSSSCT00000000203	0	0	0	0	0	0	0	0	0	0	0	0	0	0	0	0	1	0	0	0	0	0	0	0	0	0	0	0	0	0	1
ENSSSCT00000000204	0	0	0	1	0	1	1	0	0	1	0	1	0	0	0	0	0	0	1	0	0	1	0	0	1	0	1	0	0	0	0
ENSSSCT00000000209	0	0	0	0	0	0	0	0	0	0	0	0	0	0	0	0	0	0	0	0	0	0	0	0	0	0	0	0	0	0	1
ENSSSCT00000000211	0	0	0	0	0	0	0	1	0	0	1	0	0	0	0	0	0	0	0	0	1	0	0	0	1	0	0	1	0	0	1
ENSSSCT00000000212	0	0	0	0	0	0	0	0	0	0	0	0	0	0	0	1	0	0	1	0	0	0	0	0	0	0	1	0	0	0	0
ENSSSCT00000000213	0	0	0	0	0	0	0	0	0	0	0	0	0	0	0	0	0	0	0	0	0	0	0	0	0	0	0	0	0	0	1
ENSSSCT00000000215	1	1	0	1	0	0	1	0	0	0	0	0	0	0	0	1	0	0	0	0	0	0	0	0	0	0	1	1	0	0	1
ENSSSCT00000000218	0	0	0	1	0	0	1	0	0	0	0	0	0	0	0	0	0	1	0	0	0	0	0	0	0	0	1	1	0	1	1
ENSSSCT00000000219	0	0	0	0	1	0	0	0	0	0	0	0	0	0	0	0	0	0	0	0	0	0	0	0	0	0	0	0	0	0	1
ENSSSCT00000000224	0	0	0	0	0	1	1	0	1	0	0	0	0	0	0	0	0	1	1	1	1	0	0	0	0	0	1	1	0	0	0
ENSSSCT00000000226	0	0	0	1	0	1	1	0	1	0	0	0	0	0	0	0	1	0	0	1	0	0	0	0	1	0	1	0	0	0	0
ENSSSCT00000000228	0	0	0	1	0	1	1	0	1	0	0	0	0	0	0	0	1	0	0	1	0	0	0	0	1	0	1	0	0	0	0
ENSSSCT00000000230	1	1	0	1	0	1	1	0	1	0	0	0	0	0	0	0	0	0	0	0	1	1	0	0	1	0	1	0	0	0	0
ENSSSCT00000000231	1	1	0	1	0	1	1	0	1	0	0	0	0	0	0	0	0	0	0	0	1	1	0	0	1	0	1	0	0	0	0
ENSSSCT00000000232	1	1	0	0	0	1	1	0	0	0	0	0	0	0	0	0	0	0	0	0	0	0	0	0	1	0	1	1	0	0	0
ENSSSCT00000000233	1	1	0	1	0	1	1	0	0	0	0	0	0	0	0	0	0	0	1	1	1	0	0	0	1	0	0	0	0	0	1
ENSSSCT00000000238	1	1	0	1	1	1	0	1	0	0	1	1	0	0	0	1	0	0	1	0	1	1	0	0	1	1	1	1	0	1	0
ENSSSCT00000000239	0	0	0	0	0	0	0	0	0	0	0	0	0	0	0	1	0	0	0	0	0	0	0	0	0	0	0	0	0	0	0
ENSSSCT00000000240	0	0	0	0	0	0	0	0	0	0	0	0	0	0	0	0	0	0	1	0	0	0	1	0	1	0	0	1	0	0	1
ENSSSCT00000000241	0	0	0	1	0	1	1	0	0	0	1	0	0	0	0	1	0	0	1	1	0	0	0	0	1	0	1	1	0	0	1
ENSSSCT00000000242	1	1	0	1	1	1	0	1	0	0	1	1	0	0	0	1	0	0	1	0	1	1	0	0	1	1	1	1	0	1	0
ENSSSCT00000000243	0	0	0	0	0	0	0	0	0	0	0	0	0	0	0	1	0	0	0	0	0	0	0	0	0	0	0	0	0	0	0
ENSSSCT00000000256	1	1	0	1	1	1	1	0	0	0	0	1	1	1	0	0	0	0	1	0	0	1	0	0	0	0	0	1	0	0	1
ENSSSCT00000000261	0	0	0	0	0	1	0	0	0	0	0	1	0	0	0	0	0	0	0	1	0	0	1	0	0	0	0	1	0	0	1
ENSSSCT00000000262	0	0	0	0	0	0	0	0	0	0	0	0	0	0	1	1	0	0	0	0	0	0	0	0	0	0	0	1	0	0	0
ENSSSCT00000000263	0	0	0	0	0	0	0	0	0	0	1	0	0	0	0	1	0	0	0	0	1	0	0	0	0	0	0	0	0	0	1
ENSSSCT00000000265	0	0	0	0	0	0	1	1	0	0	0	0	0	0	0	0	0	0	1	0	0	1	0	0	0	0	1	1	0	1	1
ENSSSCT00000000267	0	0	0	0	0	0	0	0	0	0	0	0	0	0	0	0	0	1	0	0	1	0	0	0	0	0	0	1	0	0	1
ENSSSCT00000000270	0	1	0	0	0	0	0	0	0	0	1	0	0	0	0	1	0	0	0	0	0	0	0	1	0	0	0	0	0	0	1
ENSSSCT00000000271	0	0	0	0	0	0	0	0	0	0	0	0	0	0	0	0	0	0	1	0	0	0	0	0	1	0	1	0	0	0	1
ENSSSCT00000000272	0	0	0	0	0	0	1	0	0	0	0	0	0	0	0	0	0	0	1	0	0	0	0	0	1	0	0	0	0	0	0
ENSSSCT00000000273	0	0	0	0	0	0	0	0	0	0	0	1	0	0	0	0	0	0	0	1	0	0	0	0	0	0	1	0	0	0	0
ENSSSCT00000000276	1	1	0	1	0	1	0	1	0	0	0	0	0	0	0	0	0	1	1	0	0	1	0	0	0	0	1	0	0	1	0
ENSSSCT00000000278	0	0	0	0	0	0	0	0	0	0	0	0	0	1	0	0	0	0	0	0	0	0	0	0	0	0	0	0	0	0	0
ENSSSCT00000000279	0	0	0	1	0	1	1	0	0	0	0	1	0	0	0	0	0	0	1	0	0	0	0	0	1	0	1	1	0	0	1
ENSSSCT00000000281	0	0	0	0	0	0	0	0	0	0	0	0	0	0	0	0	0	0	0	0	0	0	0	0	0	0	1	0	0	0	1
ENSSSCT00000000282	0	0	0	0	0	0	0	0	0	0	0	1	0	0	0	0	0	0	0	1	0	0	0	0	0	0	1	0	0	0	0
ENSSSCT00000000284	1	1	0	0	0	0	0	0	0	0	0	0	0	0	0	0	0	0	0	0	0	0	0	0	0	1	0	0	0	0	0
ENSSSCT00000000285	0	1	0	1	0	0	0	0	0	0	0	0	0	0	0	0	0	0	0	0	0	0	0	0	0	0	1	1	0	0	1
ENSSSCT00000000286	0	0	0	0	0	0	0	0	0	0	0	1	0	0	0	0	0	0	1	0	1	0	0	0	1	0	1	0	0	0	0
ENSSSCT00000000287	1	1	0	0	1	0	1	0	0	0	0	0	1	0	0	0	0	1	0	0	0	0	0	0	1	1	0	0	0	1	0
ENSSSCT00000000292	0	0	0	0	1	0	0	1	0	0	0	0	1	0	0	1	1	0	1	1	0	0	0	0	0	0	1	0	0	0	1
ENSSSCT00000000293	0	0	0	1	0	0	0	0	0	0	0	0	0	0	0	0	0	0	0	0	1	0	0	0	0	0	0	0	0	0	1
ENSSSCT00000000294	0	0	0	0	0	0	0	0	0	0	0	0	0	0	0	0	0	0	0	0	0	0	0	0	0	0	0	0	0	0	1
ENSSSCT00000000296	1	1	0	1	1	1	1	0	0	1	0	0	1	1	0	0	0	0	1	0	0	0	0	0	0	1	0	0	0	0	1
ENSSSCT00000000303	1	1	0	0	1	0	0	0	0	0	0	0	0	0	0	0	0	0	0	0	0	0	0	0	0	0	0	0	0	0	0
ENSSSCT00000000305	0	0	0	1	0	1	1	0	0	0	0	0	0	0	0	0	0	0	1	1	0	1	0	0	1	1	1	0	0	0	1
ENSSSCT00000000308	0	0	0	1	0	1	1	0	0	0	0	0	0	0	0	0	0	0	1	1	0	1	0	0	1	1	1	0	0	0	1
ENSSSCT00000000309	0	0	0	0	1	0	0	0	0	1	0	0	0	1	0	0	0	0	1	0	0	0	0	0	0	0	0	0	0	0	0
ENSSSCT00000000311	1	1	0	0	0	1	1	0	0	0	0	1	0	0	0	1	0	1	0	0	0	0	0	0	0	0	1	0	0	0	1
ENSSSCT00000000314	0	0	0	1	1	1	1	1	1	0	1	0	0	0	0	0	0	1	1	1	0	1	0	0	1	0	1	1	0	0	1
ENSSSCT00000000315	0	0	0	0	0	0	0	0	0	0	0	0	0	0	0	1	0	1	0	0	0	0	0	0	0	0	0	0	0	0	1
ENSSSCT00000000317	0	0	0	0	0	0	0	0	0	0	0	0	0	0	0	0	0	0	0	0	1	0	0	0	0	0	0	0	0	0	0
ENSSSCT00000000320	0	0	0	1	0	0	0	0	0	0	0	0	0	0	0	1	0	0	1	0	0	0	0	0	0	0	1	0	0	0	1
ENSSSCT00000000379	0	0	0	0	0	0	0	0	0	0	0	0	0	0	0	0	0	0	1	0	0	0	0	0	0	0	0	0	0	0	0
ENSSSCT00000000382	0	0	0	0	0	0	0	0	0	0	0	0	0	0	0	0	0	0	0	0	0	0	0	0	0	1	0	0	0	0	0
ENSSSCT00000000383	0	0	0	0	0	0	0	0	0	0	0	0	0	0	0	0	0	0	0	0	1	0	0	0	0	0	0	0	0	0	0
ENSSSCT00000000384	0	0	0	0	0	0	0	0	0	0	0	0	0	0	0	0	0	0	0	0	0	0	0	0	0	1	0	0	0	0	0
ENSSSCT00000000385	0	0	0	0	0	0	0	0	0	0	0	0	0	0	0	0	0	0	0	0	0	0	0	0	0	1	0	0	0	0	0
ENSSSCT00000000387	1	1	0	0	0	0	0	0	0	0	0	0	0	0	0	0	0	0	0	0	0	0	0	0	0	0	0	0	0	0	0
ENSSSCT00000000388	0	1	0	0	0	1	1	0	0	0	0	0	0	0	0	0	0	1	1	0	1	0	0	0	0	0	1	0	0	0	1
ENSSSCT00000000391	0	0	0	0	0	0	0	0	0	0	0	0	0	0	0	1	0	0	0	0	0	0	0	0	0	0	0	0	0	0	0
ENSSSCT00000000393	0	0	0	0	0	0	0	0	0	0	0	1	0	0	0	0	0	0	0	0	0	0	0	0	0	0	0	0	0	0	0
ENSSSCT00000000398	1	1	0	0	0	0	0	0	0	0	0	0	0	0	0	0	0	0	0	0	1	0	0	0	0	0	0	0	0	0	1
ENSSSCT00000000399	0	0	0	1	0	0	0	0	0	0	0	1	0	0	0	0	0	0	0	0	0	0	0	0	0	0	0	0	0	0	0
ENSSSCT00000000403	1	1	0	1	0	0	1	0	0	0	0	0	0	0	0	0	0	0	0	0	0	0	0	0	0	0	0	0	0	0	1
ENSSSCT00000000405	1	1	0	1	0	1	0	0	0	0	0	1	1	0	0	1	0	0	1	0	1	1	0	0	1	0	1	1	0	0	1
ENSSSCT00000000407	1	1	0	0	0	0	0	0	0	0	0	0	0	0	0	0	0	0	0	0	0	0	0	0	0	0	0	0	0	0	1
ENSSSCT00000000410	0	0	0	0	0	0	0	0	0	0	0	0	0	0	0	0	0	0	0	0	0	0	0	0	0	0	0	0	0	0	1
ENSSSCT00000000413	0	0	0	0	0	1	1	0	0	0	0	0	0	0	0	0	0	0	1	0	0	0	0	0	0	0	0	0	0	1	0
ENSSSCT00000000415	1	0	0	0	0	0	0	0	0	0	0	0	0	0	0	1	0	0	0	0	0	0	0	0	0	0	1	1	0	0	0
ENSSSCT00000000419	1	1	0	0	0	0	0	0	0	0	0	0	0	0	0	0	0	0	0	0	0	0	0	0	0	0	0	0	0	0	1
ENSSSCT00000000421	0	0	0	0	0	1	1	0	0	0	0	0	0	0	0	0	0	0	1	0	0	0	0	0	0	0	0	0	0	1	0
ENSSSCT00000000424	1	1	0	1	0	1	1	1	0	1	0	0	1	1	0	0	0	0	1	1	1	0	1	0	0	1	1	0	0	0	1
ENSSSCT00000000427	0	0	0	1	0	1	1	0	1	0	1	0	0	0	0	0	0	1	1	0	0	0	1	0	0	0	1	1	0	1	1
ENSSSCT00000000430	0	1	0	0	0	0	0	0	0	0	0	0	0	0	0	0	0	0	0	0	1	1	0	0	0	0	0	0	0	1	0
ENSSSCT00000000432	0	0	0	0	0	0	0	1	0	0	0	0	0	0	0	0	0	0	0	0	0	0	0	0	0	0	0	0	0	1	0
ENSSSCT00000000433	1	1	0	0	0	1	1	1	0	1	0	0	0	1	0	1	0	0	1	0	0	0	0	0	0	1	0	0	0	0	1
ENSSSCT00000000434	1	1	0	1	0	0	0	0	0	0	1	0	0	0	0	0	0	1	1	1	0	0	0	0	1	1	0	0	0	0	0
ENSSSCT00000000435	0	0	0	1	0	0	0	0	0	0	1	0	0	0	0	0	0	1	1	1	0	0	0	0	1	1	0	0	0	0	0
ENSSSCT00000000436	0	0	0	0	0	0	1	0	0	0	0	0	0	0	0	0	0	0	0	1	1	0	0	0	0	0	0	1	0	0	0
ENSSSCT00000000437	0	0	0	0	0	0	0	0	0	0	0	0	0	0	0	0	0	0	1	0	0	0	1	0	0	1	0	1	0	0	0
ENSSSCT00000000438	0	0	0	0	0	0	0	0	0	0	0	0	0	0	0	0	0	0	1	1	1	0	0	0	0	0	0	0	0	0	0
ENSSSCT00000000439	0	0	0	1	0	0	0	0	0	1	0	0	1	0	0	0	0	0	0	0	0	0	0	0	0	0	0	0	0	0	0
ENSSSCT00000000443	0	0	0	0	0	0	0	0	0	0	0	1	0	0	0	0	0	0	1	0	0	1	0	0	0	0	0	1	0	0	1
ENSSSCT00000000445	0	1	0	0	0	1	0	0	0	0	0	0	0	0	0	1	0	1	1	0	0	1	0	0	1	0	1	1	0	1	0
ENSSSCT00000000446	0	1	0	0	0	0	0	0	1	0	0	0	0	0	1	1	0	0	0	1	0	0	0	0	0	1	1	1	0	1	0
ENSSSCT00000000452	0	1	0	0	0	0	0	0	1	0	0	0	0	0	0	0	0	0	0	0	0	0	0	0	0	0	1	1	0	0	1
ENSSSCT00000000453	0	0	0	1	0	1	1	0	0	0	0	0	0	0	0	0	0	0	1	0	0	1	0	0	1	0	1	0	0	0	1
ENSSSCT00000000454	1	1	0	1	0	0	0	0	0	0	0	1	0	0	0	0	0	0	1	0	0	1	1	0	0	0	1	0	0	1	0
ENSSSCT00000000455	1	1	0	0	0	1	1	0	0	0	0	0	0	0	0	0	0	1	0	0	1	0	0	0	0	0	0	0	0	0	0
ENSSSCT00000000457	1	1	0	1	0	0	0	0	0	1	1	1	0	1	0	0	0	0	1	0	0	1	0	0	0	1	0	0	0	0	0
ENSSSCT00000000459	0	1	0	0	0	0	0	0	1	0	0	0	0	0	1	1	0	0	0	1	0	0	0	0	0	1	1	1	0	1	0
ENSSSCT00000000460	0	1	0	0	0	1	0	0	0	0	0	0	0	0	0	1	0	1	1	0	0	1	0	0	1	0	1	1	0	1	0
ENSSSCT00000000461	0	1	0	0	0	0	0	1	0	0	0	1	0	0	0	0	0	0	0	0	0	1	0	0	1	0	0	0	0	1	0
ENSSSCT00000000464	0	1	0	1	0	0	0	0	1	1	0	0	0	1	0	0	0	1	1	0	0	0	0	0	1	0	1	0	0	0	1
ENSSSCT00000000465	0	0	0	1	0	0	0	1	0	0	0	0	0	0	0	0	0	0	1	1	0	0	0	0	1	0	1	0	0	0	0
ENSSSCT00000000466	0	0	0	0	0	0	0	0	0	0	0	0	0	0	0	0	0	0	0	0	0	0	0	0	0	0	1	1	0	0	0
ENSSSCT00000000467	1	1	0	1	0	0	0	0	0	0	0	0	0	0	0	0	0	0	0	0	0	0	0	0	0	0	1	0	0	1	0
ENSSSCT00000000473	0	0	0	0	0	0	0	0	0	0	0	0	0	0	0	0	0	0	0	0	0	1	0	0	0	1	0	1	0	0	1
ENSSSCT00000000476	0	0	0	1	0	1	1	0	0	0	0	0	0	0	0	0	0	0	1	1	0	0	0	0	0	0	0	0	0	0	1
ENSSSCT00000000479	0	1	0	1	0	0	0	0	1	1	0	0	0	1	0	0	0	1	1	0	0	0	0	0	1	0	1	0	0	0	1
ENSSSCT00000000483	0	0	0	0	0	0	0	0	0	1	0	0	1	1	0	0	1	0	0	1	0	0	1	0	0	0	1	0	0	1	0
ENSSSCT00000000487	1	1	0	1	0	0	1	0	0	1	0	1	0	1	0	0	0	0	1	1	0	1	0	0	1	0	1	0	0	0	1
ENSSSCT00000000488	0	0	0	1	1	0	0	1	0	0	0	1	1	0	0	0	0	1	1	0	0	1	0	0	0	0	1	0	0	1	1
ENSSSCT00000000491	1	1	0	0	0	1	1	0	0	0	1	0	0	0	0	0	0	0	0	0	1	0	0	0	0	0	0	0	0	0	0
ENSSSCT00000000494	0	1	0	0	1	0	0	1	0	0	0	0	0	0	1	0	0	1	1	0	0	0	1	0	0	0	1	0	0	0	1
ENSSSCT00000000495	0	1	0	0	1	0	0	1	0	0	0	0	0	0	1	0	0	1	1	0	0	0	1	0	0	0	1	0	0	0	1
ENSSSCT00000000496	0	0	0	0	0	0	0	0	0	0	1	0	0	0	0	0	0	0	0	0	0	0	0	0	0	0	0	0	0	0	1
ENSSSCT00000000507	0	0	0	1	0	0	0	0	0	0	0	0	0	0	1	0	0	1	1	0	1	0	0	1	0	0	1	0	0	0	1
ENSSSCT00000000508	0	1	0	1	1	0	0	1	1	0	0	1	0	0	1	0	0	1	1	1	1	0	0	0	0	0	1	0	0	1	1
ENSSSCT00000000517	0	0	0	0	0	1	0	1	0	0	0	0	0	0	0	1	0	0	0	0	0	0	0	0	0	0	0	0	0	0	0
ENSSSCT00000000519	1	1	0	0	0	1	1	0	0	0	0	1	0	0	0	0	0	1	0	0	0	0	0	0	0	0	1	0	0	0	0
ENSSSCT00000000521	0	1	1	1	0	0	0	1	0	0	0	0	0	0	0	0	0	0	1	1	0	0	0	0	0	1	0	0	0	0	0
ENSSSCT00000000523	0	0	0	0	1	0	0	1	0	0	1	0	0	0	0	1	0	1	1	0	0	0	0	0	0	1	0	0	0	0	1
ENSSSCT00000000527	0	0	0	0	0	0	0	0	0	1	0	0	0	0	0	0	0	0	0	0	0	0	0	0	0	0	0	1	0	0	0
ENSSSCT00000000530	0	0	0	0	1	1	1	0	0	0	0	0	1	0	0	0	0	0	0	0	0	0	0	0	0	0	0	0	0	0	0
ENSSSCT00000000535	0	0	0	0	0	1	1	0	0	0	0	0	0	0	0	0	0	0	0	0	0	0	0	0	0	0	0	0	0	0	1
ENSSSCT00000000539	0	0	0	0	0	1	0	0	0	0	1	0	0	0	0	0	0	0	0	0	0	0	0	0	0	0	0	0	0	0	1
ENSSSCT00000000541	0	1	0	0	1	0	0	1	0	0	0	0	0	0	0	0	0	0	0	0	1	0	0	0	0	0	0	0	0	1	0
ENSSSCT00000000542	0	0	0	1	0	1	1	0	0	0	0	0	1	1	0	0	0	0	0	1	0	0	0	0	0	0	1	0	0	0	1
ENSSSCT00000000543	1	1	0	0	0	0	0	0	0	0	0	0	0	0	0	0	0	0	0	0	0	0	0	0	0	0	0	0	0	0	0
ENSSSCT00000000549	0	0	0	1	0	0	0	0	0	0	0	0	0	0	0	0	0	0	0	0	0	0	0	0	0	0	1	0	0	0	1
ENSSSCT00000000550	1	1	0	0	0	0	0	0	0	0	1	0	1	0	1	0	0	1	1	0	0	0	0	0	0	0	0	0	0	0	0
ENSSSCT00000000551	0	0	0	0	0	0	0	0	1	0	0	0	0	0	0	0	0	1	0	0	0	0	0	0	0	0	0	1	0	0	0
ENSSSCT00000000561	0	0	0	0	0	0	0	0	0	0	0	1	0	0	0	0	0	0	0	0	1	0	0	0	0	0	0	0	0	0	0
ENSSSCT00000000562	1	1	0	0	0	0	0	0	0	0	0	1	0	0	0	0	0	0	0	0	0	0	0	0	0	0	0	0	0	0	0
ENSSSCT00000000564	1	1	0	0	1	0	0	1	0	0	0	0	1	0	0	0	0	0	0	0	0	0	0	0	0	0	0	0	0	0	0
ENSSSCT00000000570	0	0	0	0	0	0	1	0	1	0	0	1	0	0	0	0	0	0	1	0	0	0	0	0	0	0	1	0	0	1	0
ENSSSCT00000000574	0	0	0	0	0	0	0	0	1	0	0	0	1	0	0	0	1	0	1	0	0	0	0	0	0	0	0	0	0	0	0
ENSSSCT00000000578	0	0	0	0	0	0	0	0	0	0	0	0	0	0	0	0	0	0	0	0	0	0	0	0	0	1	0	1	0	0	0
ENSSSCT00000000586	0	0	0	0	0	0	0	0	0	0	0	1	0	0	0	0	0	0	0	0	0	0	0	0	0	0	0	1	0	0	0
ENSSSCT00000000587	0	0	0	0	0	0	0	0	0	1	1	0	0	1	0	0	0	0	0	0	0	0	0	0	0	0	0	0	0	0	0
ENSSSCT00000000590	0	0	0	0	1	0	0	0	0	0	0	0	1	0	1	0	0	0	0	0	0	0	0	0	1	0	0	0	0	0	0
ENSSSCT00000000592	1	1	0	0	1	0	1	0	0	1	1	0	0	1	0	0	0	0	1	0	0	0	0	0	1	1	0	0	0	0	1
ENSSSCT00000000593	0	0	0	0	0	1	0	0	0	0	0	0	0	0	0	0	0	0	0	0	0	0	0	0	0	0	0	0	0	0	0
ENSSSCT00000000595	1	0	0	0	0	0	0	0	0	0	0	0	1	0	0	0	0	0	0	0	1	0	0	0	0	0	0	0	0	0	0
ENSSSCT00000000596	1	1	0	0	1	0	1	1	0	0	1	1	0	1	0	0	0	0	1	1	1	1	0	1	1	0	0	0	0	1	0
ENSSSCT00000000597	1	1	0	0	0	0	0	1	1	1	1	0	0	1	0	1	0	0	0	0	1	0	0	0	0	0	0	0	0	0	0
ENSSSCT00000000600	0	0	0	1	0	0	0	0	0	0	0	0	0	0	0	0	0	0	0	0	0	0	0	0	0	0	0	0	0	0	0
ENSSSCT00000000602	0	0	0	0	1	0	0	0	1	0	1	0	0	0	0	0	0	1	1	0	0	0	0	0	0	1	0	0	0	0	0
ENSSSCT00000000603	0	0	0	0	0	0	0	0	0	0	0	0	0	0	0	1	0	0	0	0	0	0	0	0	0	0	0	0	0	0	1
ENSSSCT00000000604	0	0	0	0	0	0	0	0	0	0	0	0	0	0	0	0	0	0	0	0	1	0	0	0	0	0	0	0	0	1	0
ENSSSCT00000000606	0	0	0	0	0	0	0	0	0	0	0	0	0	0	0	0	0	0	0	1	0	0	0	0	0	0	0	0	0	0	0
ENSSSCT00000000613	0	0	0	0	0	0	0	0	0	0	0	0	1	0	0	0	0	0	0	0	0	0	0	0	0	0	0	0	0	0	0
ENSSSCT00000000615	0	1	0	0	0	0	0	0	0	0	0	0	0	0	0	1	0	0	0	0	0	0	0	0	0	1	0	0	0	0	0
ENSSSCT00000000622	1	1	0	0	1	0	0	0	1	0	0	1	0	0	0	0	0	0	0	0	0	0	0	0	0	0	0	1	0	0	1
ENSSSCT00000000629	0	1	0	0	0	0	0	0	0	0	0	0	0	0	0	0	0	0	1	1	0	0	0	0	0	0	0	0	0	1	0
ENSSSCT00000000632	0	0	0	0	0	0	0	0	0	0	0	0	0	0	0	0	0	1	0	0	1	0	0	0	0	0	0	0	0	0	0
ENSSSCT00000000633	0	0	0	0	0	0	0	0	0	1	0	0	1	1	0	1	0	0	0	0	1	0	0	0	0	0	0	0	0	0	0
ENSSSCT00000000642	0	0	0	0	0	1	0	0	0	0	0	1	0	0	0	0	0	0	0	0	0	0	0	0	0	0	0	0	0	0	0
ENSSSCT00000000644	0	0	0	1	0	1	1	0	1	0	0	1	0	0	0	0	0	1	1	0	0	1	0	0	0	0	0	0	0	1	0
ENSSSCT00000000647	0	1	0	1	0	0	0	1	0	0	0	0	0	0	0	0	0	1	0	0	0	1	0	0	0	1	0	0	0	1	1
ENSSSCT00000000649	1	1	0	0	1	0	0	0	0	0	0	0	0	1	0	1	0	0	1	0	1	0	1	0	1	0	1	1	0	0	1
ENSSSCT00000000650	1	1	0	0	1	0	0	0	0	0	0	0	0	1	0	1	0	0	1	0	1	0	1	0	1	0	1	1	0	0	1
ENSSSCT00000000651	1	1	0	0	1	0	0	0	0	0	0	0	0	0	0	1	0	0	0	0	1	0	0	0	0	1	0	1	0	0	1
ENSSSCT00000000652	0	0	0	1	0	0	0	0	0	0	0	0	1	0	0	0	0	0	0	0	1	0	0	0	0	0	0	0	0	0	0
ENSSSCT00000000659	0	0	0	1	1	0	0	0	0	0	0	0	0	0	0	1	0	0	0	0	0	0	0	0	0	1	0	0	0	0	0
ENSSSCT00000000663	0	0	0	1	0	1	1	0	0	0	0	0	0	0	0	0	0	0	0	0	0	0	0	0	1	0	0	0	0	0	0
ENSSSCT00000000664	0	0	0	1	0	0	1	0	0	0	0	0	0	0	0	0	0	0	1	0	0	0	0	0	0	0	0	0	0	0	0
ENSSSCT00000000665	0	0	0	1	0	0	0	1	0	0	1	0	0	0	0	0	0	1	1	1	0	0	0	0	1	0	0	1	0	1	1
ENSSSCT00000000666	0	0	0	0	1	0	0	0	0	0	0	0	0	0	1	0	0	0	0	0	0	0	0	0	0	0	0	0	0	0	0
ENSSSCT00000000670	0	1	0	0	0	0	0	1	0	0	1	1	0	0	0	0	0	0	0	0	0	1	0	0	0	0	1	0	0	0	0
ENSSSCT00000000671	0	1	0	0	0	0	0	0	0	0	0	0	1	0	0	0	0	0	0	0	0	0	0	0	0	0	0	0	0	0	0
ENSSSCT00000000680	0	0	0	0	0	0	0	0	0	0	0	1	1	0	0	0	0	0	0	0	0	0	1	0	0	1	0	0	0	0	0
ENSSSCT00000000682	0	0	0	0	0	0	1	0	0	0	0	0	0	0	1	0	0	0	1	0	0	0	0	0	1	0	0	0	0	0	0
ENSSSCT00000000690	0	0	0	0	0	0	0	0	0	0	0	1	0	0	0	0	0	0	1	0	0	0	0	0	0	0	0	1	0	0	0
ENSSSCT00000000691	0	0	0	0	0	0	0	0	0	0	0	1	0	0	0	0	0	0	1	0	0	0	0	0	0	0	0	1	0	0	0
ENSSSCT00000000692	0	0	0	0	0	0	0	0	0	0	0	1	0	0	0	0	0	0	1	0	0	0	0	0	0	0	0	1	0	0	0
ENSSSCT00000000695	1	1	0	0	0	0	0	0	0	0	0	0	0	0	0	1	0	0	1	0	0	0	0	0	0	0	0	1	0	1	1
ENSSSCT00000000696	1	1	1	1	0	1	1	0	0	0	0	0	0	0	0	1	0	0	1	0	0	1	1	0	1	0	0	1	0	1	1
ENSSSCT00000000697	0	0	0	0	0	1	1	0	0	0	0	0	0	0	0	0	0	0	0	0	0	0	0	0	0	0	0	0	0	1	0
ENSSSCT00000000698	0	0	0	0	1	0	0	0	0	1	1	0	0	0	0	1	0	0	0	0	0	1	0	0	0	0	1	1	0	1	1
ENSSSCT00000000699	0	0	0	0	0	1	1	0	0	0	0	0	0	0	0	0	0	0	1	0	1	0	0	0	0	0	0	1	0	1	0
ENSSSCT00000000700	0	0	0	0	0	1	1	0	0	0	1	0	0	0	0	0	0	0	1	0	1	0	0	0	0	0	0	1	0	1	1
ENSSSCT00000000701	0	0	0	0	0	1	1	0	0	0	1	0	0	0	0	0	0	0	1	0	1	0	0	0	0	0	0	1	0	1	1
ENSSSCT00000000703	0	1	0	0	0	0	0	0	0	0	0	0	0	0	0	0	0	0	0	0	0	1	0	0	0	0	1	0	0	0	0
ENSSSCT00000000705	0	0	0	0	0	0	0	0	0	0	0	0	0	0	0	0	0	0	0	0	0	0	0	0	0	0	0	0	1	0	0
ENSSSCT00000000709	0	0	0	0	0	0	0	0	0	0	0	0	1	1	0	0	0	0	0	0	0	0	0	0	0	0	0	0	0	0	0
ENSSSCT00000000710	0	0	0	0	0	0	0	0	0	0	0	0	0	0	0	0	0	0	1	1	0	0	0	0	0	0	1	0	0	0	0
ENSSSCT00000000712	0	0	0	0	0	0	0	0	1	1	0	0	0	0	0	0	0	0	1	0	0	1	0	0	0	0	0	0	0	0	1
ENSSSCT00000000713	0	0	0	0	0	0	0	0	0	0	0	1	0	0	0	0	0	1	1	0	1	1	0	0	0	0	0	1	0	1	0
ENSSSCT00000000715	0	0	0	0	0	0	0	0	0	0	0	0	1	0	0	1	0	0	0	0	0	0	0	0	0	0	0	0	0	0	0
ENSSSCT00000000716	0	1	0	0	0	0	0	0	0	0	0	0	0	0	0	0	0	0	0	0	0	0	1	0	0	0	0	0	0	0	0
ENSSSCT00000000717	0	0	0	0	0	1	1	1	0	0	0	1	1	0	0	0	0	1	1	0	0	0	1	0	1	0	1	1	0	1	0
ENSSSCT00000000718	0	0	0	0	1	0	0	0	0	0	0	0	0	0	0	0	0	1	0	0	0	1	0	0	0	0	0	0	1	1	0
ENSSSCT00000000721	0	0	0	0	0	1	1	0	0	1	0	0	0	0	0	0	0	0	0	1	0	0	0	0	0	1	0	1	1	0	0
ENSSSCT00000000722	0	0	0	0	0	0	0	0	0	0	0	0	0	0	0	0	0	0	0	0	1	1	0	0	0	0	0	0	0	0	0
ENSSSCT00000000727	0	1	0	1	0	0	0	0	0	0	0	0	0	0	0	0	0	0	0	0	0	0	0	0	0	0	1	0	0	0	0
ENSSSCT00000000728	1	1	0	0	1	1	1	0	1	0	0	0	0	0	0	0	0	0	0	0	0	0	0	0	0	1	1	1	0	0	0
ENSSSCT00000000729	0	0	0	1	0	0	0	1	0	0	0	0	0	0	0	0	0	0	1	0	0	0	0	0	0	0	1	0	0	0	0
ENSSSCT00000000730	0	0	0	1	0	0	0	1	0	0	0	0	0	0	0	0	0	0	1	0	0	0	0	0	0	0	1	0	0	0	0
ENSSSCT00000000733	0	0	0	0	0	0	0	0	0	0	0	1	0	0	0	0	0	0	0	0	0	0	0	0	0	0	0	0	0	0	0
ENSSSCT00000000735	0	1	0	1	0	0	0	1	0	0	0	0	0	0	0	1	0	0	0	0	0	0	1	0	0	1	1	1	0	1	0
ENSSSCT00000000736	0	1	0	1	0	0	0	1	0	0	0	0	0	0	0	1	0	0	0	0	0	0	1	0	0	1	1	1	0	1	0
ENSSSCT00000000740	0	0	0	1	0	1	1	1	0	0	0	0	0	0	0	0	0	0	1	1	0	1	1	0	1	1	1	0	0	1	1
ENSSSCT00000000743	0	0	0	0	0	0	0	0	0	0	0	1	1	0	0	0	0	0	1	0	1	0	0	0	0	0	0	0	0	0	1
ENSSSCT00000000744	0	0	0	0	0	0	0	0	0	0	0	0	0	0	0	0	0	0	0	1	1	0	0	0	0	0	0	0	0	0	0
ENSSSCT00000000745	1	1	0	0	0	1	1	0	0	0	1	1	0	0	1	0	0	0	1	0	0	1	1	0	1	0	0	0	0	0	1
ENSSSCT00000000746	1	1	0	1	0	1	1	1	0	1	0	0	1	1	0	0	0	0	0	1	0	1	1	0	1	1	1	0	1	1	0
ENSSSCT00000000747	1	1	0	1	0	0	1	0	0	0	0	0	0	0	0	0	0	0	1	0	0	0	1	0	1	0	1	0	0	0	0
ENSSSCT00000000748	1	1	0	1	1	1	1	1	1	1	0	1	0	1	0	0	0	1	1	1	0	0	0	0	0	1	1	1	0	0	1
ENSSSCT00000000749	1	1	0	1	1	1	1	1	1	1	0	1	0	1	0	0	0	1	1	1	0	0	0	0	0	1	1	1	0	0	1
ENSSSCT00000000751	0	0	0	1	0	1	1	0	0	0	0	0	0	0	0	0	0	0	0	0	0	0	0	0	1	0	1	0	0	0	0
ENSSSCT00000000752	0	1	0	1	0	1	0	1	1	0	0	0	1	0	0	1	0	0	1	1	0	0	0	0	1	0	1	0	0	0	1
ENSSSCT00000000753	0	0	0	0	0	0	0	0	0	0	0	0	0	0	0	0	0	0	0	0	0	1	0	0	0	1	0	0	0	0	0
ENSSSCT00000000755	0	0	0	0	0	0	0	0	0	0	0	0	0	0	0	0	0	0	0	0	1	0	0	0	0	0	0	0	0	0	0
ENSSSCT00000000756	0	0	0	1	0	0	0	0	0	0	0	0	0	0	0	0	0	0	1	0	0	0	1	0	1	0	1	0	0	0	0
ENSSSCT00000000757	0	0	0	1	0	1	1	0	0	0	0	0	0	0	0	0	0	0	0	0	0	0	0	0	0	0	1	0	0	0	0
ENSSSCT00000000758	1	1	0	0	0	0	0	0	0	0	0	1	0	0	0	0	0	0	0	0	1	1	0	0	0	0	0	0	0	0	1
ENSSSCT00000000759	1	1	0	1	1	1	1	0	1	0	0	0	0	0	0	0	0	1	1	1	0	0	1	0	1	0	1	1	0	0	1
ENSSSCT00000000762	0	0	0	1	0	0	0	0	0	0	0	1	0	0	0	0	0	0	0	0	0	1	1	0	1	0	1	1	0	0	0
ENSSSCT00000000764	0	0	0	0	0	0	0	0	0	0	0	0	0	0	0	0	1	0	0	0	0	0	0	0	0	0	1	1	0	0	1
ENSSSCT00000000765	0	0	0	0	1	0	0	0	0	0	0	0	0	0	0	0	0	0	0	0	0	0	0	0	0	0	0	0	0	0	0
ENSSSCT00000000766	1	1	0	1	0	0	0	0	0	0	1	0	0	0	0	0	0	0	0	0	0	0	0	0	0	0	0	0	0	0	1
ENSSSCT00000000767	0	0	0	1	1	1	1	0	0	0	0	0	0	0	0	0	0	0	1	0	0	1	0	0	0	1	1	1	0	0	0
ENSSSCT00000000768	0	0	0	1	0	1	1	0	1	0	0	0	0	0	0	0	0	0	1	0	0	0	0	0	1	0	1	0	0	1	0
ENSSSCT00000000770	1	1	0	0	0	0	0	0	0	0	0	0	0	0	0	0	0	0	0	0	0	0	0	0	1	1	0	1	0	0	0
ENSSSCT00000000771	1	1	0	0	0	0	0	0	0	0	0	0	0	0	0	0	0	0	1	0	1	0	0	0	0	0	1	0	0	1	0
ENSSSCT00000000772	1	1	0	0	0	0	0	0	0	0	0	0	0	0	0	1	0	0	1	0	0	0	0	0	0	0	0	1	0	0	0
ENSSSCT00000000773	0	0	0	0	0	0	0	0	0	0	0	0	0	0	0	0	0	0	0	0	0	0	0	0	0	0	1	0	0	0	0
ENSSSCT00000000776	0	0	0	0	0	1	1	0	0	0	0	0	0	0	0	0	0	0	1	0	0	0	0	0	1	0	1	0	0	0	0
ENSSSCT00000000782	0	0	0	0	0	0	1	0	0	0	0	0	1	0	0	0	0	0	0	1	1	0	0	0	0	1	1	0	0	0	0
ENSSSCT00000000785	0	0	0	0	0	0	0	0	0	0	0	1	0	0	0	1	0	0	1	1	0	0	0	0	0	0	1	1	0	0	0
ENSSSCT00000000786	0	1	0	1	0	1	0	1	0	0	0	0	0	0	0	0	0	0	0	0	0	0	1	0	0	0	1	0	0	0	0
ENSSSCT00000000791	0	0	0	1	0	0	0	1	0	0	0	0	0	0	0	0	0	0	0	0	0	1	1	0	0	0	1	0	0	0	0
ENSSSCT00000000794	0	0	0	1	0	0	0	1	0	0	0	0	0	0	0	0	0	0	0	0	0	1	1	0	0	0	1	0	0	0	0
ENSSSCT00000000797	0	0	0	1	0	0	1	0	0	1	0	0	0	1	0	0	0	0	0	0	0	1	0	0	0	1	1	1	0	1	0
ENSSSCT00000000798	0	0	0	1	1	0	1	0	1	0	0	0	0	0	0	0	0	0	1	0	0	1	0	0	1	1	1	1	0	1	0
ENSSSCT00000000799	0	0	0	1	0	0	0	0	0	0	0	0	0	0	0	0	0	0	0	0	0	0	0	0	0	0	0	0	0	0	0
ENSSSCT00000000800	0	0	0	1	0	0	0	0	0	0	0	0	0	0	0	0	0	0	0	0	0	0	0	0	0	0	0	0	0	0	0
ENSSSCT00000000801	1	1	0	1	1	0	1	0	0	0	0	1	0	0	0	0	0	0	1	1	0	0	0	0	1	0	0	0	0	0	0
ENSSSCT00000000806	0	0	0	0	0	1	1	0	0	0	0	1	0	0	0	0	0	1	1	0	0	0	0	0	1	1	1	1	0	0	0
ENSSSCT00000000807	1	1	0	1	0	1	1	0	0	0	0	0	1	1	0	0	0	0	1	0	1	1	0	0	1	1	1	1	0	1	1
ENSSSCT00000000809	1	1	0	0	0	1	1	1	0	0	0	0	0	0	0	0	0	1	1	0	0	0	0	0	1	0	1	1	0	1	1
ENSSSCT00000000810	0	0	0	0	0	0	0	0	0	0	0	0	0	0	0	0	0	0	1	0	0	0	0	0	0	0	1	0	0	0	1
ENSSSCT00000000813	0	0	0	1	0	0	0	0	0	0	0	0	0	0	0	0	0	0	1	0	0	0	0	0	0	1	1	0	0	0	0
ENSSSCT00000000814	1	1	0	1	0	1	1	1	0	0	0	0	0	0	1	1	0	1	1	1	0	1	1	0	1	1	1	1	0	1	1
ENSSSCT00000000815	1	1	0	1	0	1	1	1	0	0	0	0	0	0	0	1	1	0	1	1	1	1	0	0	1	0	1	0	0	0	0
ENSSSCT00000000817	0	0	0	0	0	0	0	0	0	0	0	0	0	0	0	0	0	1	1	0	0	0	0	0	1	0	0	0	0	0	1
ENSSSCT00000000818	0	1	0	1	0	0	1	0	0	1	0	0	0	1	0	0	0	1	1	0	0	0	0	0	0	0	1	0	0	0	1
ENSSSCT00000000819	0	0	0	0	0	1	1	0	0	0	0	0	0	0	0	0	0	0	0	0	0	0	0	0	0	0	0	1	0	0	1
ENSSSCT00000000821	0	0	0	1	0	1	1	0	0	0	0	0	0	0	0	0	0	0	1	0	0	0	0	0	0	0	0	0	0	0	0
ENSSSCT00000000822	0	0	0	0	0	0	0	0	0	0	0	1	0	0	0	0	0	0	0	0	0	1	0	0	0	0	0	0	0	0	0
ENSSSCT00000000831	1	1	0	0	0	0	0	1	0	0	0	0	0	0	0	1	1	1	1	0	0	1	0	0	0	1	1	1	0	0	1
ENSSSCT00000000833	0	0	0	0	0	1	1	1	0	0	0	0	0	0	0	0	1	1	1	1	0	1	0	0	0	0	0	1	0	1	1
ENSSSCT00000000838	1	0	0	0	1	1	1	1	1	0	0	0	0	0	0	1	0	0	1	0	0	0	0	1	0	0	1	1	0	0	0
ENSSSCT00000000843	1	1	0	0	1	1	1	0	0	0	0	0	0	0	0	0	0	0	0	1	0	0	0	0	0	0	0	0	0	0	0
ENSSSCT00000000847	0	1	0	0	0	0	0	1	0	0	0	0	0	0	0	0	0	0	0	0	1	0	0	0	0	0	0	0	0	0	1
ENSSSCT00000000849	0	0	0	1	0	0	0	0	0	0	0	0	1	0	0	0	0	0	0	0	0	0	0	0	0	0	1	0	0	0	0
ENSSSCT00000000855	0	1	0	0	1	0	0	0	0	0	0	0	0	0	0	0	0	1	0	0	0	0	0	0	0	0	0	1	0	0	1
ENSSSCT00000000859	0	0	0	0	0	0	0	0	0	0	0	0	0	0	0	0	0	0	1	0	0	0	0	0	0	0	0	0	0	0	0
ENSSSCT00000000861	0	1	0	0	0	0	0	0	0	0	0	0	0	0	0	0	0	0	0	0	1	0	0	0	0	0	0	0	0	1	1
ENSSSCT00000000862	0	1	0	0	0	0	0	0	0	0	0	0	0	0	0	0	0	1	0	0	1	0	0	0	0	0	0	1	0	1	1
ENSSSCT00000000865	0	0	0	0	0	0	0	0	0	0	0	0	0	0	0	0	0	0	1	0	1	0	0	0	0	0	0	0	0	0	0
ENSSSCT00000000866	1	0	0	0	0	1	0	0	0	0	0	0	0	0	0	0	0	0	0	0	0	0	0	0	0	0	1	0	1	0	1
ENSSSCT00000000873	0	0	0	0	0	0	0	0	1	0	1	0	1	0	0	0	0	0	1	0	0	0	0	0	0	1	0	0	0	0	1
ENSSSCT00000000875	0	0	0	0	0	0	0	0	0	0	0	0	0	0	0	0	0	0	0	0	0	0	0	0	0	0	0	0	0	0	1
ENSSSCT00000000876	0	0	0	1	0	0	1	0	0	0	0	0	1	0	0	0	0	1	0	0	0	0	0	1	0	0	1	0	0	0	0
ENSSSCT00000000877	0	0	0	1	0	0	0	0	0	0	0	1	0	0	0	0	0	0	0	0	0	0	0	0	0	0	0	1	0	0	0
ENSSSCT00000000878	0	0	0	1	0	0	0	0	0	0	0	1	0	0	0	0	0	0	0	0	0	0	0	0	0	0	0	1	0	0	0
ENSSSCT00000000883	0	0	0	0	0	0	0	1	0	0	0	0	0	0	0	0	1	0	0	0	0	0	0	0	1	0	1	0	0	1	1
ENSSSCT00000000884	0	0	0	0	0	0	0	1	0	0	0	0	0	0	0	0	0	0	0	0	0	0	0	0	1	0	0	0	0	1	1
ENSSSCT00000000889	0	1	0	0	1	1	1	0	0	0	0	0	0	0	0	0	0	0	0	1	0	0	0	0	0	0	1	1	0	0	1
ENSSSCT00000000901	0	0	0	0	0	0	0	1	0	0	0	0	0	0	0	0	0	0	0	0	1	0	0	0	0	1	0	0	0	0	0
ENSSSCT00000000909	0	0	0	0	0	0	0	1	0	0	0	0	0	0	0	0	0	0	0	0	1	0	0	0	0	1	0	0	0	0	0
ENSSSCT00000000914	0	0	0	0	0	0	0	0	0	0	0	1	0	0	0	0	0	0	1	0	0	0	0	0	1	1	1	1	0	0	1
ENSSSCT00000000915	0	0	0	0	1	0	0	0	0	0	1	1	0	0	0	1	0	0	1	0	1	0	0	0	1	0	0	0	0	1	0
ENSSSCT00000000916	1	1	1	1	0	1	1	1	0	0	0	0	1	0	1	0	0	0	0	0	0	0	1	0	1	1	0	0	0	0	0
ENSSSCT00000000918	0	0	0	0	0	0	0	0	1	1	0	1	0	1	1	0	0	1	0	1	1	1	0	0	1	0	0	0	0	0	0
ENSSSCT00000000919	1	1	0	1	0	1	0	1	1	0	1	1	1	0	0	0	0	0	1	1	0	0	0	0	1	1	1	0	0	0	1
ENSSSCT00000000920	0	0	0	0	0	0	0	0	1	0	0	0	0	0	0	0	0	0	0	0	0	0	0	0	0	0	0	0	0	0	1
ENSSSCT00000000921	0	0	0	0	0	0	0	0	1	0	0	0	0	0	0	0	0	0	0	0	0	0	0	0	0	0	0	0	0	0	1
ENSSSCT00000000922	0	0	0	0	0	0	0	0	1	0	0	0	0	0	0	0	0	0	0	0	0	0	0	0	0	0	0	0	0	0	1
ENSSSCT00000000923	0	0	0	0	0	0	0	0	0	0	0	0	0	0	0	0	0	1	0	0	0	0	0	0	0	0	0	0	0	0	0
ENSSSCT00000000925	0	1	0	0	0	0	0	1	0	0	0	0	0	0	0	0	0	0	0	0	0	0	0	0	0	0	0	0	0	0	1
ENSSSCT00000000926	0	0	0	0	1	0	0	0	0	0	0	1	0	0	0	0	0	0	0	0	0	0	1	0	0	0	0	0	0	0	1
ENSSSCT00000000930	0	0	0	1	0	0	0	0	0	0	0	0	0	0	0	0	0	0	0	1	0	0	0	0	0	1	1	1	0	0	1
ENSSSCT00000000933	1	1	0	0	0	1	0	0	0	0	0	0	0	0	0	0	0	0	0	0	0	0	0	0	1	0	1	0	0	0	0
ENSSSCT00000000935	0	0	0	0	0	0	0	0	0	0	0	0	0	0	0	1	0	0	0	0	0	0	0	0	0	0	0	1	0	0	0
ENSSSCT00000000936	0	0	0	0	0	0	0	0	0	0	0	0	0	0	0	1	0	0	0	0	0	0	0	0	0	0	0	0	0	0	0
ENSSSCT00000000941	0	1	0	1	0	1	1	1	1	0	0	0	0	1	0	0	0	1	1	0	1	1	0	0	0	1	1	0	0	1	1
ENSSSCT00000000942	0	0	0	0	0	0	0	1	0	0	0	0	0	0	0	0	0	0	0	0	0	0	0	0	0	0	0	0	0	0	0
ENSSSCT00000000945	0	0	0	0	1	0	0	0	0	0	1	0	0	0	0	0	0	0	1	0	1	0	0	0	0	0	1	1	0	1	1
ENSSSCT00000000949	0	0	0	0	0	0	0	0	0	0	0	0	0	0	0	0	0	0	0	0	1	0	0	0	0	1	0	0	0	0	0
ENSSSCT00000000950	0	0	0	0	0	0	1	0	0	0	0	0	0	0	1	1	0	0	0	1	0	0	0	0	0	0	0	0	0	1	0
ENSSSCT00000000958	1	1	0	0	0	0	0	0	0	0	0	0	0	0	0	1	0	1	0	1	0	1	0	0	0	0	0	0	0	0	1
ENSSSCT00000000970	0	0	0	1	0	0	0	0	0	0	0	0	0	0	0	0	0	0	0	0	1	0	0	0	0	0	0	1	0	0	0
ENSSSCT00000000971	0	0	0	0	0	0	0	0	0	0	0	0	1	0	0	0	0	0	0	0	1	0	0	0	0	0	0	0	0	0	0
ENSSSCT00000000972	1	1	1	0	0	0	0	0	0	0	0	0	1	0	0	0	0	0	0	0	0	0	0	0	1	0	0	0	0	0	0
ENSSSCT00000000975	0	0	0	0	0	0	0	0	0	0	1	0	0	0	0	0	0	0	0	0	1	0	0	0	0	0	0	0	0	0	0
ENSSSCT00000000976	0	0	0	0	0	0	0	0	0	0	0	0	0	0	0	0	0	0	0	0	0	0	0	0	0	0	1	1	0	0	0
ENSSSCT00000000977	0	0	0	0	0	0	0	0	0	0	0	0	1	0	0	0	0	0	0	0	0	0	0	0	0	0	0	1	0	1	0
ENSSSCT00000000978	0	0	0	0	0	0	0	0	0	0	0	0	0	0	0	0	0	0	0	0	1	0	0	0	1	0	0	0	0	1	0
ENSSSCT00000000979	0	0	0	0	1	0	0	0	0	0	0	1	0	0	0	0	0	0	0	0	1	0	0	0	0	0	0	0	0	0	0
ENSSSCT00000000986	0	1	0	0	0	0	0	0	0	0	0	0	0	0	0	1	0	0	0	0	0	0	0	0	0	0	0	0	0	0	0
ENSSSCT00000000989	0	1	0	0	0	0	0	0	0	0	0	0	0	0	0	0	0	0	0	0	0	0	0	0	0	0	0	0	0	0	0
ENSSSCT00000000992	0	0	0	0	1	0	0	0	0	0	0	0	0	0	0	0	0	0	0	0	0	1	0	0	1	0	0	0	0	1	1
ENSSSCT00000000993	0	1	0	0	0	0	0	0	0	0	0	0	0	0	0	0	0	0	0	0	1	0	0	0	0	0	0	0	0	0	0
ENSSSCT00000000994	0	0	0	0	0	0	0	0	0	0	0	0	0	0	0	0	0	1	1	0	0	0	0	0	0	0	0	0	0	0	0
ENSSSCT00000000998	0	0	0	0	0	0	0	0	0	0	0	0	1	0	1	1	0	1	0	1	1	0	0	0	1	0	1	1	0	0	1
ENSSSCT00000000999	0	0	0	0	0	0	0	0	0	0	0	1	0	0	0	0	0	0	1	0	0	0	0	0	0	0	1	0	0	0	0
ENSSSCT00000001000	0	0	0	1	0	0	0	0	0	0	0	0	0	0	0	0	0	0	0	0	0	1	0	0	0	0	0	0	1	1	0
ENSSSCT00000001009	0	0	0	0	1	0	0	0	0	0	0	0	0	0	0	0	0	0	0	0	0	0	0	0	0	0	0	0	0	0	1
ENSSSCT00000001011	0	0	0	0	0	0	0	0	0	0	0	0	0	0	0	0	0	0	0	0	1	0	0	0	0	0	0	0	0	0	0
ENSSSCT00000001014	0	0	0	0	0	0	0	0	0	0	0	0	0	0	0	0	0	0	0	0	1	0	0	0	0	0	0	0	0	0	0
ENSSSCT00000001025	1	1	0	0	0	0	0	0	0	0	0	0	0	0	0	0	0	0	0	0	0	0	0	0	0	1	0	0	0	0	0
ENSSSCT00000001026	0	1	0	0	0	0	0	1	0	1	0	0	0	1	0	0	0	0	1	1	1	0	0	0	0	0	0	0	0	1	0
ENSSSCT00000001027	0	1	0	0	0	0	0	1	0	1	0	0	0	1	0	0	0	0	1	1	1	0	0	0	0	0	0	0	0	1	0
ENSSSCT00000001031	0	0	0	0	0	0	0	0	0	0	0	0	0	0	0	0	1	0	0	0	0	0	0	0	0	0	0	0	0	0	1
ENSSSCT00000001036	1	1	0	0	0	0	0	0	0	0	0	1	0	0	0	0	0	0	0	0	1	0	0	0	0	0	0	0	0	0	0
ENSSSCT00000001037	0	1	0	0	1	0	0	0	0	0	0	0	0	0	1	1	0	0	0	0	0	0	0	0	0	0	0	0	0	0	1
ENSSSCT00000001040	0	0	0	0	0	0	0	0	0	0	0	0	0	0	0	1	0	0	1	0	0	0	0	0	0	0	1	0	0	0	0
ENSSSCT00000001046	0	0	0	0	0	1	0	1	0	0	0	0	0	0	0	1	0	0	0	0	0	0	0	0	0	0	0	0	0	0	0
ENSSSCT00000001051	0	0	0	1	0	0	0	0	0	0	0	0	0	0	0	0	0	0	0	0	0	0	0	0	0	0	1	0	0	0	0
ENSSSCT00000001054	1	1	0	1	0	0	0	0	0	0	0	0	0	0	0	0	0	0	0	0	1	1	0	0	0	1	0	1	0	0	0
ENSSSCT00000001055	0	1	0	1	0	0	0	0	0	0	1	0	0	0	0	1	0	0	0	0	0	0	0	0	1	0	1	0	0	0	0
ENSSSCT00000001060	1	1	0	1	1	1	1	1	1	0	1	1	0	0	1	0	0	0	1	1	0	1	1	0	1	1	1	1	0	1	1
ENSSSCT00000001061	0	0	0	0	0	1	1	1	0	0	0	0	0	0	0	0	0	1	0	0	0	0	0	0	0	0	0	0	0	0	0
ENSSSCT00000001062	0	0	0	0	0	0	0	0	0	0	0	0	0	0	0	0	0	0	1	0	0	0	0	0	0	0	0	0	0	0	0
ENSSSCT00000001063	1	1	0	1	0	0	0	0	0	0	0	0	0	0	0	0	0	0	1	0	0	0	0	0	0	0	1	0	0	0	0
ENSSSCT00000001064	0	0	0	1	0	1	0	0	0	1	0	0	0	1	0	0	0	0	1	1	0	1	0	0	1	0	1	1	0	0	1
ENSSSCT00000001068	0	0	0	0	0	0	0	1	0	0	0	0	0	0	0	0	0	1	0	0	1	0	0	0	0	0	0	0	0	0	0
ENSSSCT00000001070	1	1	0	0	0	1	0	0	1	0	0	0	0	0	0	0	0	0	1	0	0	1	0	0	1	0	1	1	0	1	0
ENSSSCT00000001071	1	1	0	0	0	1	0	0	0	0	0	0	0	0	0	0	0	0	0	0	0	0	0	0	0	0	0	0	0	0	0
ENSSSCT00000001075	1	1	1	0	0	0	0	0	1	0	0	1	0	0	0	0	1	1	1	1	0	0	0	0	0	0	1	0	0	0	1
ENSSSCT00000001079	1	1	0	1	0	1	1	0	0	0	0	0	0	0	0	0	0	0	1	0	0	0	0	0	0	0	1	1	0	1	0
ENSSSCT00000001084	0	0	0	0	0	0	0	0	0	0	0	0	0	0	0	0	0	0	1	0	1	0	0	0	0	0	1	0	0	0	0
ENSSSCT00000001085	0	0	1	0	0	1	1	1	1	0	0	0	0	0	0	0	0	1	0	0	1	0	0	0	0	0	1	1	0	0	1
ENSSSCT00000001086	0	0	0	0	1	1	0	0	0	1	0	0	0	0	0	0	0	0	0	0	0	0	0	0	0	0	0	0	0	0	0
ENSSSCT00000001088	0	0	0	0	1	1	0	0	0	1	0	0	0	0	0	0	0	0	0	0	0	0	0	0	0	0	0	0	0	0	0
ENSSSCT00000001089	0	0	0	0	1	1	0	0	0	1	0	0	0	0	0	0	0	0	0	0	0	0	0	0	0	0	0	0	0	0	0
ENSSSCT00000001090	0	0	1	0	0	1	1	1	1	0	0	0	0	0	0	0	0	1	0	0	1	0	0	0	0	0	1	1	0	0	1
ENSSSCT00000001092	0	0	0	1	0	0	1	0	0	1	0	1	0	0	0	0	0	1	1	0	1	1	0	0	0	0	1	0	0	1	1
ENSSSCT00000001095	0	0	0	1	0	1	1	1	0	1	0	0	1	0	0	0	1	0	1	0	1	1	0	0	0	1	1	1	0	1	0
ENSSSCT00000001097	0	0	0	1	0	1	1	0	0	0	0	0	0	0	0	0	0	0	0	0	0	0	0	0	0	0	0	0	0	0	0
ENSSSCT00000001099	0	0	0	0	0	0	0	0	0	0	0	0	1	0	0	0	0	0	0	0	1	0	0	0	0	0	0	0	0	0	0
ENSSSCT00000001100	0	0	0	1	0	0	0	0	0	0	0	0	0	0	0	0	0	0	0	0	0	1	0	0	1	0	0	0	0	0	1
ENSSSCT00000001102	0	1	0	1	0	1	1	0	0	0	1	0	1	0	0	0	1	1	1	1	0	1	1	0	1	0	0	1	0	0	0
ENSSSCT00000001103	1	1	0	1	1	1	0	1	1	0	1	1	0	0	0	0	0	1	1	1	0	1	1	0	1	0	1	1	0	0	0
ENSSSCT00000001109	0	0	0	1	0	0	0	0	0	0	0	0	0	0	0	0	0	0	0	1	0	0	0	0	1	0	1	1	0	0	0
ENSSSCT00000001110	1	1	0	1	0	1	1	0	0	0	0	0	1	0	0	0	0	0	1	0	1	1	0	0	1	0	1	1	0	0	0
ENSSSCT00000001111	1	1	0	1	0	1	1	0	0	0	0	0	1	0	0	0	0	0	1	0	1	1	0	0	1	0	1	1	0	0	0
ENSSSCT00000001112	0	0	0	1	0	0	0	0	0	0	0	0	0	0	0	0	0	0	0	1	0	0	0	0	1	0	1	1	0	0	0
ENSSSCT00000001115	0	0	0	1	0	0	0	0	0	1	0	0	0	0	0	0	0	0	1	0	0	0	0	0	0	0	1	1	0	0	1
ENSSSCT00000001117	0	0	0	0	1	0	0	0	1	0	1	0	0	0	1	0	0	0	1	0	0	0	0	0	0	0	0	0	0	0	0
ENSSSCT00000001119	0	0	0	1	0	0	0	0	0	0	0	0	0	0	0	1	0	0	0	0	0	0	0	0	0	0	1	0	0	1	1
ENSSSCT00000001121	0	0	0	0	1	0	0	1	1	0	0	0	0	0	1	1	0	1	0	1	1	0	0	0	1	1	1	1	0	0	1
ENSSSCT00000001123	0	0	0	0	0	0	1	0	0	0	1	0	0	0	0	0	0	0	0	0	0	0	0	1	0	0	0	0	0	1	0
ENSSSCT00000001126	0	0	0	0	0	1	1	0	0	0	0	0	0	0	0	1	0	0	1	0	0	0	0	0	0	0	1	0	0	0	0
ENSSSCT00000001129	0	0	0	0	0	0	0	0	0	0	0	0	0	0	0	0	0	0	0	0	0	0	0	0	0	0	1	0	0	0	0
ENSSSCT00000001132	1	1	0	0	0	0	0	0	0	0	0	1	0	0	0	0	0	0	1	0	0	1	0	0	1	0	0	0	0	1	0
ENSSSCT00000001133	1	1	0	1	0	0	0	0	0	0	0	0	0	0	0	0	0	0	0	0	0	0	0	0	0	0	0	0	0	0	0
ENSSSCT00000001135	0	0	0	0	0	0	0	0	0	0	0	0	0	0	0	0	0	0	0	0	0	0	0	0	0	1	1	0	0	0	0
ENSSSCT00000001136	0	1	0	1	0	0	0	0	0	0	0	0	1	0	0	0	0	0	1	0	0	0	0	0	0	0	1	1	0	0	1
ENSSSCT00000001144	0	1	0	1	1	1	1	1	0	0	0	0	0	0	0	1	0	0	1	0	1	0	0	0	0	0	1	0	0	1	0
ENSSSCT00000001146	1	1	0	1	0	1	1	0	1	0	0	1	0	0	0	0	0	0	0	1	0	0	0	0	0	1	1	1	0	0	0
ENSSSCT00000001147	1	1	0	1	1	0	0	0	0	0	1	0	0	1	0	0	0	1	1	1	1	0	0	0	0	0	1	1	0	0	1
ENSSSCT00000001150	0	1	0	1	0	0	1	0	0	0	0	0	0	1	0	0	0	0	0	1	1	0	0	0	1	0	1	0	0	0	0
ENSSSCT00000001153	0	0	0	0	0	0	0	0	0	0	0	1	0	1	0	0	0	0	0	0	0	1	0	0	0	0	0	1	0	0	0
ENSSSCT00000001155	0	0	0	0	0	0	0	0	0	0	0	0	1	0	1	0	0	0	0	0	0	0	0	0	0	0	0	0	0	0	0
ENSSSCT00000001156	0	0	0	1	0	0	0	0	0	0	0	0	0	0	0	0	0	0	1	1	1	0	0	0	0	0	1	1	0	0	0
ENSSSCT00000001157	0	0	0	1	0	0	0	0	0	0	0	0	0	0	0	0	0	0	1	0	0	0	0	0	0	0	1	1	0	0	0
ENSSSCT00000001158	0	0	0	0	1	0	1	0	0	0	0	0	1	0	0	0	0	0	1	0	0	0	0	0	0	0	1	1	0	0	1
ENSSSCT00000001159	0	0	0	0	0	0	0	0	0	0	0	0	0	0	0	0	0	0	0	1	0	0	0	0	0	0	1	0	0	0	1
ENSSSCT00000001163	1	1	0	0	0	0	0	0	0	0	1	0	0	0	0	1	0	0	0	0	0	0	0	0	0	0	0	0	0	1	0
ENSSSCT00000001165	0	0	0	0	0	0	1	0	0	0	0	0	1	0	0	0	1	0	1	0	0	0	0	0	0	1	1	0	0	0	0
ENSSSCT00000001170	0	0	0	0	1	0	0	0	0	0	0	1	0	0	0	1	0	1	0	0	1	0	0	0	0	0	0	0	0	0	0
ENSSSCT00000001172	0	0	0	0	0	0	0	0	0	0	1	0	0	0	1	1	0	0	1	1	0	0	0	0	0	0	1	0	0	1	0
ENSSSCT00000001175	0	0	0	1	1	0	0	1	0	0	0	0	1	0	0	0	0	0	1	0	0	0	0	0	0	0	1	0	0	0	1
ENSSSCT00000001177	0	0	0	0	0	0	0	0	0	0	0	0	0	0	0	0	0	0	0	0	0	1	0	0	0	0	0	0	0	0	0
ENSSSCT00000001179	0	0	1	0	0	0	1	0	0	0	0	0	0	0	0	0	0	0	0	0	0	0	0	0	0	0	0	0	0	0	0
ENSSSCT00000001180	0	0	0	0	0	0	0	0	0	0	0	1	0	0	0	0	0	1	0	0	0	1	0	0	0	0	0	0	0	0	0
ENSSSCT00000001185	0	0	0	1	0	0	0	0	0	0	0	0	0	0	0	0	0	0	0	0	0	0	0	0	0	1	1	1	0	0	0
ENSSSCT00000001188	0	0	0	1	0	0	0	1	0	1	0	0	0	0	0	0	0	1	1	0	1	0	0	0	0	0	1	0	0	0	0
ENSSSCT00000001189	0	0	0	0	0	0	0	0	0	0	0	1	0	0	0	1	0	0	0	0	1	0	0	0	1	0	0	0	0	1	0
ENSSSCT00000001190	0	0	0	0	1	0	0	0	0	0	1	0	0	0	0	0	0	0	0	0	1	0	0	0	0	0	1	1	0	1	0
ENSSSCT00000001196	0	1	0	0	0	0	0	0	0	0	1	0	0	0	0	0	0	0	0	0	0	1	0	1	0	0	0	0	0	0	0
ENSSSCT00000001197	0	0	0	0	0	0	0	0	0	0	0	0	1	0	0	0	0	0	1	0	1	0	0	0	1	1	1	0	0	0	1
ENSSSCT00000001202	0	0	0	0	0	0	0	0	0	0	0	0	0	0	0	0	0	0	0	0	1	0	0	0	0	0	0	0	0	0	0
ENSSSCT00000001206	0	0	0	0	0	0	0	1	0	0	0	0	0	0	0	0	0	0	0	0	0	1	0	0	0	0	1	0	0	0	0
ENSSSCT00000001238	1	1	0	1	0	0	0	0	0	0	0	0	0	0	0	0	0	0	1	1	0	0	0	0	0	1	0	0	0	0	1
ENSSSCT00000001251	1	1	0	0	0	0	0	1	0	0	0	1	0	0	0	0	0	0	0	0	0	0	0	0	0	1	1	0	0	1	1
ENSSSCT00000001254	1	1	0	0	0	1	1	1	0	0	0	0	0	0	0	0	0	0	1	0	1	1	0	0	1	0	1	1	0	0	1
ENSSSCT00000001258	1	1	0	1	0	0	0	1	0	0	0	1	0	0	0	0	0	0	0	1	0	0	0	0	0	1	1	0	0	1	1
ENSSSCT00000001296	0	0	0	0	0	0	0	0	0	0	0	1	0	0	0	0	0	0	0	0	0	0	0	0	0	0	0	0	0	0	0
ENSSSCT00000001300	1	0	0	0	0	0	0	1	0	0	0	0	1	0	0	0	0	1	0	0	1	1	0	0	0	0	0	1	0	1	1
ENSSSCT00000001307	0	0	0	1	0	1	1	0	1	0	0	0	0	0	0	0	0	0	1	0	0	0	1	0	1	0	0	0	0	0	0
ENSSSCT00000001310	0	1	0	0	1	0	0	0	1	0	0	1	0	0	0	1	0	1	1	1	1	1	0	0	1	1	1	1	0	0	1
ENSSSCT00000001312	1	1	0	0	1	0	0	0	0	0	0	0	0	0	0	1	0	0	1	1	0	0	0	0	0	0	0	1	0	0	0
ENSSSCT00000001317	1	1	0	0	0	0	0	0	0	1	0	1	0	1	0	0	0	1	0	0	0	1	0	0	0	0	0	0	0	1	0
ENSSSCT00000001325	1	1	0	1	0	1	1	1	0	0	0	0	0	0	0	0	1	0	1	1	0	0	0	0	1	1	0	1	0	0	1
ENSSSCT00000001326	1	1	0	1	0	1	1	1	0	0	0	0	0	0	0	0	1	0	1	1	0	0	0	0	1	1	0	1	0	0	1
ENSSSCT00000001329	1	1	1	1	0	1	0	0	0	0	0	0	1	0	0	0	0	0	1	1	0	0	0	0	0	0	1	1	0	0	1
ENSSSCT00000001334	1	1	0	1	0	1	1	0	0	0	0	0	1	0	0	0	0	1	1	1	0	0	1	0	1	1	1	1	0	1	1
ENSSSCT00000001345	0	0	0	0	0	0	0	0	0	0	0	0	0	0	0	0	0	0	1	0	0	0	0	0	0	0	0	0	0	1	0
ENSSSCT00000001349	0	0	0	0	1	1	1	0	0	1	0	1	1	1	0	1	0	0	0	0	1	1	0	0	1	0	1	1	0	0	1
ENSSSCT00000001351	0	0	0	0	1	1	1	0	0	1	0	1	1	1	0	1	0	0	0	0	1	1	0	0	1	0	1	1	0	0	1
ENSSSCT00000001352	0	0	0	0	0	0	0	0	0	0	0	0	0	0	0	0	0	0	0	0	0	0	0	0	0	0	0	0	0	0	1
ENSSSCT00000001359	0	0	0	0	0	0	0	0	0	0	0	0	0	0	0	0	0	0	0	0	0	0	0	0	0	0	0	0	0	0	1
ENSSSCT00000001367	0	1	0	0	0	0	0	0	0	0	0	0	1	0	0	0	0	0	0	0	0	0	0	0	1	0	0	0	0	0	0
ENSSSCT00000001457	1	1	0	1	1	1	1	0	0	0	0	1	1	0	0	1	0	0	1	1	0	1	0	0	0	0	1	0	0	1	0
ENSSSCT00000001460	0	0	0	0	0	0	0	0	0	0	0	0	0	0	0	0	0	0	0	0	0	0	0	0	1	0	0	0	0	0	0
ENSSSCT00000001461	1	1	0	1	1	0	0	1	0	1	0	0	1	1	0	1	0	1	0	1	0	0	0	0	1	1	1	1	0	0	1
ENSSSCT00000001463	0	0	0	1	1	0	1	0	1	0	0	0	0	0	0	0	0	0	1	1	1	1	0	0	1	1	1	1	0	0	1
ENSSSCT00000001464	0	0	0	1	0	1	1	0	0	0	0	0	0	0	0	0	0	0	1	1	1	0	0	0	1	0	1	1	0	0	0
ENSSSCT00000001465	0	0	0	0	0	0	0	0	0	0	0	0	0	0	0	0	0	0	0	0	0	0	0	0	0	0	0	0	0	1	0
ENSSSCT00000001466	0	0	0	0	0	0	0	0	0	0	0	0	0	0	0	0	0	0	0	0	0	0	0	0	0	0	0	0	0	1	0
ENSSSCT00000001467	0	0	0	0	0	0	1	0	1	1	0	0	0	1	0	0	0	0	1	0	0	0	0	0	0	0	0	0	0	0	0
ENSSSCT00000001468	0	0	0	0	0	0	0	0	0	0	0	0	0	0	0	0	0	0	0	0	0	0	0	0	0	0	0	0	0	0	1
ENSSSCT00000001472	0	0	0	0	0	0	0	0	0	0	0	0	0	0	0	0	0	0	0	0	0	0	0	0	1	0	0	0	0	0	0
ENSSSCT00000001475	1	1	0	0	0	0	0	0	0	0	0	0	0	0	0	0	0	0	0	0	0	0	0	0	0	0	0	0	0	0	0
ENSSSCT00000001477	0	0	0	1	0	1	1	0	0	0	0	1	0	0	0	0	0	0	0	1	0	0	0	0	1	0	1	1	0	0	0
ENSSSCT00000001478	1	1	0	0	0	0	0	0	0	0	0	0	0	0	0	0	0	0	1	0	0	0	0	0	0	1	1	1	0	0	0
ENSSSCT00000001479	1	1	0	1	1	0	0	1	0	0	0	1	0	0	0	1	0	0	1	0	1	1	0	0	1	1	1	1	0	1	0
ENSSSCT00000001483	1	1	0	1	1	1	0	0	0	0	0	0	0	0	0	1	0	0	1	0	1	1	0	0	1	1	1	1	0	1	1
ENSSSCT00000001484	0	0	0	0	0	0	0	0	0	0	0	0	0	0	0	0	0	0	0	0	0	0	0	0	0	0	0	0	0	0	1
ENSSSCT00000001485	0	0	0	0	0	0	1	0	1	1	0	0	0	1	0	0	0	0	1	0	0	0	0	0	0	0	0	0	0	0	0
ENSSSCT00000001486	0	0	0	0	0	0	0	0	0	0	0	0	0	0	0	0	0	0	0	0	0	0	0	0	0	0	0	0	0	1	0
ENSSSCT00000001488	0	0	0	1	0	1	1	0	0	0	0	0	0	0	0	0	0	0	1	1	1	0	0	0	1	0	1	1	0	0	0
ENSSSCT00000001489	0	0	0	1	1	0	1	0	1	0	0	0	0	0	0	0	0	0	1	1	1	1	0	0	1	1	1	1	0	0	1
ENSSSCT00000001490	1	1	0	1	0	1	1	1	0	1	1	0	0	1	0	0	0	1	1	1	0	1	0	0	1	1	1	1	0	0	1
ENSSSCT00000001492	1	1	0	1	1	0	0	1	0	1	0	0	1	1	1	1	0	1	0	1	0	0	0	0	1	1	0	1	0	0	1
ENSSSCT00000001493	0	0	0	0	0	0	0	0	0	0	0	0	0	0	0	0	0	0	0	0	0	0	0	0	1	0	0	0	0	0	0
ENSSSCT00000001494	0	0	0	1	0	1	1	0	0	0	0	0	0	0	0	0	0	0	1	1	1	0	0	0	1	0	1	1	0	0	0
ENSSSCT00000001495	0	0	0	0	0	0	0	0	0	0	0	0	0	0	0	0	0	0	0	0	0	0	0	0	0	0	0	0	0	1	0
ENSSSCT00000001497	0	0	0	0	0	0	1	0	1	1	0	0	0	1	0	0	0	0	1	0	0	0	0	0	0	0	0	0	0	0	0
ENSSSCT00000001498	0	0	0	0	0	0	0	0	0	0	0	0	0	0	0	0	0	0	0	0	0	0	0	0	0	0	0	0	0	0	1
ENSSSCT00000001499	1	1	0	0	1	1	0	0	0	0	0	0	0	0	0	1	0	0	1	0	1	1	0	0	1	1	1	1	0	1	1
ENSSSCT00000001501	1	1	0	1	1	0	0	1	0	0	0	1	0	0	0	1	0	0	1	0	1	1	0	0	1	1	1	1	0	1	0
ENSSSCT00000001502	1	1	0	0	0	0	0	0	0	0	0	0	0	0	0	0	0	0	1	0	0	0	0	0	0	1	1	1	0	0	0
ENSSSCT00000001503	0	0	0	1	0	1	1	0	0	0	0	1	0	0	0	0	0	0	0	1	0	0	0	0	1	0	1	1	0	0	0
ENSSSCT00000001504	0	1	0	0	0	0	1	0	0	0	0	0	0	0	0	1	0	0	1	0	0	0	0	0	1	0	1	1	0	0	1
ENSSSCT00000001505	0	0	0	0	0	1	0	0	0	0	0	0	0	0	0	0	0	0	0	1	0	0	0	0	0	0	1	0	0	1	0
ENSSSCT00000001506	1	1	0	0	0	0	0	0	0	0	0	0	0	0	0	0	0	1	1	0	1	1	0	0	0	0	1	0	0	0	0
ENSSSCT00000001507	1	1	0	1	1	0	0	0	1	0	0	0	0	0	0	1	0	0	0	0	0	0	0	0	0	0	1	0	0	0	0
ENSSSCT00000001514	0	0	0	0	0	0	1	0	0	0	0	0	0	0	0	0	0	0	0	0	0	0	0	0	0	0	0	0	0	0	0
ENSSSCT00000001515	1	1	0	0	0	0	0	0	0	0	0	1	1	0	0	0	0	0	1	1	1	0	0	0	1	0	1	0	0	0	0
ENSSSCT00000001516	0	0	0	0	0	0	0	0	0	0	0	0	0	0	1	0	1	0	0	0	1	0	0	0	1	0	0	0	0	0	0
ENSSSCT00000001521	0	0	0	1	0	0	0	0	0	0	0	0	0	0	0	1	0	0	0	0	0	0	0	0	0	0	1	0	0	0	1
ENSSSCT00000001522	0	0	0	1	0	0	0	0	0	0	0	0	0	0	0	1	0	0	0	0	0	0	0	0	0	0	1	0	0	0	1
ENSSSCT00000001525	0	0	0	1	0	0	0	0	0	0	1	1	1	0	0	0	0	1	0	1	0	0	0	0	0	0	1	0	0	1	1
ENSSSCT00000001528	0	0	0	0	0	0	0	0	0	0	1	0	0	0	0	0	0	0	0	0	0	0	0	0	0	0	0	0	0	1	0
ENSSSCT00000001530	0	0	0	1	0	0	0	0	0	0	0	1	0	0	0	1	1	0	0	0	0	1	0	0	0	0	1	0	0	0	0
ENSSSCT00000001531	0	0	0	1	0	1	0	0	0	0	0	1	0	0	0	1	0	0	1	1	0	1	0	0	1	0	1	0	0	0	1
ENSSSCT00000001533	1	1	0	1	1	1	1	1	1	0	0	1	0	0	0	1	0	0	1	0	0	1	0	0	1	0	1	1	0	0	0
ENSSSCT00000001534	0	0	0	1	0	1	1	0	0	0	0	1	0	0	0	0	1	0	0	1	0	0	0	0	0	0	0	0	0	0	0
ENSSSCT00000001535	0	0	0	0	0	1	0	0	0	0	0	1	0	0	0	0	0	0	0	0	0	0	0	0	0	0	0	0	0	0	0
ENSSSCT00000001539	0	1	0	0	0	0	0	0	0	0	0	0	0	0	1	0	0	0	0	0	1	0	0	0	0	0	1	0	0	0	1
ENSSSCT00000001540	0	0	0	1	0	1	1	0	0	0	0	0	0	0	0	0	0	0	0	0	0	0	0	0	1	0	0	0	0	0	0
ENSSSCT00000001541	1	1	0	1	1	1	1	1	1	1	0	1	0	0	1	0	1	1	1	1	0	1	1	0	1	1	1	1	0	1	1
ENSSSCT00000001542	0	0	0	0	0	1	0	0	0	0	0	0	0	0	0	0	0	0	0	0	0	0	0	0	0	0	0	0	0	0	0
ENSSSCT00000001543	0	0	0	0	0	1	0	0	0	0	0	0	0	0	0	0	0	0	0	0	0	0	0	0	0	0	0	0	0	0	0
ENSSSCT00000001544	0	0	0	0	0	1	0	0	0	0	0	0	0	0	0	0	0	0	0	0	0	0	0	0	0	0	0	0	0	0	0
ENSSSCT00000001545	1	1	0	1	1	1	1	0	1	1	0	0	0	0	1	0	1	1	1	1	0	0	1	0	1	1	1	1	0	1	1
ENSSSCT00000001546	1	1	0	1	1	1	1	1	1	1	0	1	0	0	1	0	1	1	1	1	0	1	1	0	1	1	1	1	0	1	1
ENSSSCT00000001547	0	0	0	1	0	1	1	0	0	0	0	0	0	0	0	0	0	0	1	0	0	0	0	0	0	0	0	0	0	0	0
ENSSSCT00000001549	1	1	0	0	0	0	0	1	0	0	0	0	0	0	0	0	0	0	0	0	1	0	0	0	1	1	1	1	0	0	1
ENSSSCT00000001550	1	1	0	0	0	0	0	1	0	0	0	0	0	0	0	0	0	0	0	0	1	0	0	0	1	1	1	1	0	0	1
ENSSSCT00000001551	0	0	0	0	0	0	0	1	0	0	0	0	0	0	0	0	0	0	1	0	1	0	0	0	0	0	0	0	0	0	0
ENSSSCT00000001552	1	1	0	1	0	0	0	1	0	0	0	0	1	0	0	1	1	1	1	0	0	0	0	0	1	1	0	0	0	1	1
ENSSSCT00000001553	0	0	0	0	0	0	0	0	0	0	1	1	0	0	0	1	0	0	0	0	0	1	0	0	0	1	1	1	0	0	1
ENSSSCT00000001554	0	0	0	0	0	1	0	0	0	0	0	0	0	0	0	1	0	0	1	0	0	0	0	0	0	0	1	0	0	1	0
ENSSSCT00000001555	1	1	0	1	0	1	1	1	0	0	0	0	0	0	0	0	0	0	1	1	0	0	1	0	1	1	1	1	0	0	1
ENSSSCT00000001558	1	1	0	1	1	1	1	1	1	1	0	0	0	1	0	1	0	1	1	1	0	1	1	0	1	1	1	1	0	1	1
ENSSSCT00000001559	0	0	0	0	0	1	1	1	0	0	0	0	0	0	0	1	0	0	0	1	0	1	0	0	1	0	0	0	0	0	1
ENSSSCT00000001560	0	0	0	0	0	1	1	1	0	0	0	0	0	0	0	1	0	0	0	1	0	1	0	0	1	0	0	0	0	0	1
ENSSSCT00000001561	1	1	0	1	0	1	1	0	1	0	0	0	0	0	0	0	1	0	1	1	0	0	0	0	1	0	1	0	0	0	0
ENSSSCT00000001562	0	0	0	0	0	0	1	0	0	0	0	0	0	0	0	0	0	0	1	0	0	0	0	0	0	0	0	0	0	0	0
ENSSSCT00000001563	1	1	0	0	0	0	0	0	0	0	0	0	0	0	0	0	0	0	1	0	0	1	0	0	1	0	1	0	0	0	0
ENSSSCT00000001564	0	0	0	0	0	0	1	0	0	0	0	0	0	0	0	0	0	0	1	0	0	0	0	0	0	0	0	0	0	0	0
ENSSSCT00000001565	1	0	0	0	0	1	1	0	0	1	0	0	0	0	0	1	0	0	0	0	1	0	0	0	0	0	1	0	0	0	1
ENSSSCT00000001568	1	1	0	1	0	0	0	1	0	1	0	1	0	1	0	0	0	0	1	0	0	0	0	0	0	0	1	1	0	0	0
ENSSSCT00000001569	1	1	0	1	0	0	0	1	0	1	0	1	0	1	0	0	0	0	1	0	0	0	0	0	0	0	1	1	0	0	0
ENSSSCT00000001570	1	1	0	0	0	0	0	0	0	0	0	0	0	0	0	0	0	0	0	0	1	0	0	0	0	0	1	0	0	0	0
ENSSSCT00000001571	0	1	0	0	0	1	1	0	1	0	0	0	0	0	0	0	0	1	1	1	0	0	0	0	0	0	0	0	0	0	1
ENSSSCT00000001573	0	0	0	1	1	1	0	0	1	0	0	0	0	0	0	0	0	0	1	1	0	0	0	0	0	0	1	0	0	0	0
ENSSSCT00000001575	1	1	1	1	0	1	1	1	0	0	0	0	0	0	0	0	0	1	1	0	0	1	0	0	1	0	1	1	0	1	1
ENSSSCT00000001577	0	1	0	1	0	0	0	1	0	0	0	1	0	0	0	0	0	0	0	0	1	0	0	0	1	0	1	1	0	0	1
ENSSSCT00000001578	0	0	0	1	0	0	0	1	0	0	0	1	0	0	0	0	0	0	0	0	1	0	0	0	1	0	1	1	0	0	1
ENSSSCT00000001579	0	0	0	1	1	1	1	1	0	0	0	1	0	1	1	0	0	0	1	0	0	1	0	0	1	0	1	1	0	0	1
ENSSSCT00000001580	0	0	0	1	1	1	1	1	0	0	0	1	0	1	1	0	0	0	1	0	0	1	0	0	1	0	1	1	0	0	1
ENSSSCT00000001581	0	0	0	1	1	1	1	1	0	0	0	1	0	1	1	0	0	0	1	0	0	1	0	0	1	0	1	1	0	0	1
ENSSSCT00000001582	1	0	0	1	0	1	0	0	0	0	1	0	0	1	0	0	0	0	1	0	0	0	0	0	1	0	1	1	0	1	1
ENSSSCT00000001583	1	1	0	1	0	1	1	1	0	0	0	1	1	0	0	1	1	1	0	1	1	0	0	0	1	1	1	1	1	0	1
ENSSSCT00000001584	1	0	0	1	0	1	1	0	0	0	0	1	1	0	0	0	0	1	0	0	0	0	0	0	0	1	1	1	0	0	1
ENSSSCT00000001585	1	1	0	0	0	1	1	0	0	0	0	0	0	0	0	1	0	0	1	0	0	1	0	0	1	0	1	1	0	1	0
ENSSSCT00000001586	1	1	0	0	0	0	0	0	0	0	0	0	0	0	0	0	0	0	0	0	0	0	0	0	0	0	0	0	0	0	0
ENSSSCT00000001587	1	1	0	0	0	0	0	0	0	0	0	0	0	0	0	0	0	0	0	0	0	0	0	0	0	0	0	0	0	0	0
ENSSSCT00000001588	1	1	0	0	0	0	0	0	0	0	0	0	0	0	0	0	0	0	0	0	0	0	0	0	0	0	1	0	0	0	0
ENSSSCT00000001589	1	1	0	0	0	0	0	0	0	0	0	0	0	0	0	0	0	0	0	0	0	0	0	0	0	0	0	0	0	0	0
ENSSSCT00000001590	1	1	1	1	0	1	1	1	0	0	0	1	0	0	0	1	0	1	1	1	1	1	1	0	1	0	1	1	0	1	0
ENSSSCT00000001591	1	1	0	0	0	0	0	0	0	0	0	0	0	0	0	0	0	0	0	0	1	0	0	0	0	0	0	0	0	0	0
ENSSSCT00000001592	0	0	0	1	1	0	1	1	0	0	0	0	0	0	0	0	1	0	1	1	0	0	0	0	0	0	1	1	0	0	0
ENSSSCT00000001593	1	1	0	1	0	0	0	1	1	0	0	1	0	0	0	0	0	0	1	0	0	1	1	0	0	1	0	0	0	0	0
ENSSSCT00000001594	1	1	0	1	0	1	1	0	1	1	0	1	0	0	0	0	0	1	1	1	1	1	1	0	1	1	1	1	0	0	1
ENSSSCT00000001609	0	0	0	0	1	0	0	0	0	0	0	0	0	0	0	0	0	0	0	0	1	0	0	0	0	0	0	0	0	1	0
ENSSSCT00000001610	0	0	0	0	0	0	0	0	0	0	0	0	0	0	0	0	0	0	0	0	0	0	0	0	0	0	0	0	0	0	1
ENSSSCT00000001612	1	1	0	0	0	0	0	1	1	0	0	0	0	0	0	0	0	0	1	0	0	0	0	0	0	1	0	0	0	0	1
ENSSSCT00000001613	1	1	0	1	0	1	1	1	1	0	0	0	0	0	0	0	0	0	1	0	0	0	0	0	0	1	1	1	0	0	1
ENSSSCT00000001614	1	1	0	1	0	1	1	1	1	0	0	0	0	0	0	0	0	0	1	0	0	0	0	0	0	1	1	1	0	0	1
ENSSSCT00000001616	1	1	0	0	0	0	0	0	0	0	0	1	0	0	0	1	0	0	1	0	1	1	0	0	0	0	0	1	0	0	0
ENSSSCT00000001617	0	0	0	0	0	0	0	0	0	0	0	0	0	0	0	0	0	0	0	0	0	0	0	0	0	0	1	1	0	0	1
ENSSSCT00000001619	0	1	0	0	1	0	0	0	1	0	0	0	1	0	0	1	0	0	0	0	1	1	1	0	0	1	1	1	0	0	1
ENSSSCT00000001620	0	0	0	0	0	0	0	1	0	0	0	0	0	0	0	0	0	0	0	0	0	0	0	0	0	0	0	0	0	0	0
ENSSSCT00000001621	0	0	0	1	0	1	1	0	0	0	0	0	0	0	0	0	0	1	1	0	0	0	0	0	0	0	1	1	0	0	0
ENSSSCT00000001622	0	1	0	1	0	1	1	1	0	0	0	0	0	0	0	0	0	1	1	0	0	0	0	0	0	0	1	1	0	0	0
ENSSSCT00000001628	0	1	0	0	1	0	0	0	1	0	0	0	1	0	0	1	0	1	0	0	1	1	1	0	0	1	1	1	0	0	1
ENSSSCT00000001629	0	0	0	0	0	0	0	1	0	0	0	0	0	0	0	0	0	0	0	0	0	0	0	0	0	0	0	0	0	0	0
ENSSSCT00000001631	0	0	0	0	0	0	0	0	0	0	0	0	0	0	0	1	0	1	1	0	0	1	1	0	0	0	1	0	0	0	1
ENSSSCT00000001633	0	0	0	0	0	0	0	0	0	1	0	0	0	0	0	0	0	1	1	0	0	1	0	0	1	1	1	1	0	0	0
ENSSSCT00000001634	0	0	0	0	0	0	0	0	0	0	0	0	0	0	0	0	0	0	0	0	0	0	0	0	0	0	1	0	0	1	0
ENSSSCT00000001635	0	0	0	0	0	0	0	0	0	0	0	0	0	0	0	0	0	0	0	0	0	0	0	0	0	0	1	0	0	1	0
ENSSSCT00000001636	0	0	0	0	0	0	0	0	0	0	0	0	0	0	0	0	0	0	0	0	0	0	0	0	0	0	1	0	0	1	0
ENSSSCT00000001637	0	0	0	0	0	1	1	1	0	0	0	0	0	0	0	0	0	0	1	1	0	1	0	0	1	0	1	1	0	0	1
ENSSSCT00000001638	1	1	0	0	0	0	0	0	0	0	0	1	0	0	0	0	0	0	0	0	0	1	0	0	1	0	0	1	0	0	1
ENSSSCT00000001639	0	0	0	1	1	1	1	0	1	0	0	0	0	0	0	0	0	0	1	0	0	1	0	0	1	0	1	1	0	0	1
ENSSSCT00000001642	1	1	0	1	1	1	1	1	1	1	1	0	1	1	0	0	0	0	1	0	0	1	0	0	1	1	1	1	0	0	1
ENSSSCT00000001643	1	1	0	1	1	1	1	1	1	1	1	0	1	1	0	0	0	0	1	0	0	1	0	0	1	1	1	1	0	0	1
ENSSSCT00000001644	1	1	0	1	0	1	1	1	0	0	0	0	0	0	0	0	0	0	0	0	0	1	0	0	1	0	1	0	0	0	1
ENSSSCT00000001645	1	1	0	1	0	1	1	1	0	0	0	0	0	0	0	0	0	0	1	0	0	1	0	0	1	0	1	1	0	0	1
ENSSSCT00000001647	0	0	0	0	0	0	0	0	0	0	0	0	0	0	0	0	0	0	1	0	0	1	0	0	0	1	1	0	0	0	0
ENSSSCT00000001648	1	1	0	0	0	1	0	0	0	0	0	1	0	0	0	0	0	0	0	0	1	1	0	0	0	0	0	1	0	0	0
ENSSSCT00000001649	0	0	0	0	0	0	0	1	0	0	0	0	0	0	0	0	0	0	0	0	0	0	0	0	0	0	0	0	0	0	0
ENSSSCT00000001653	0	0	0	0	0	0	0	0	0	0	0	0	0	0	0	0	0	0	0	0	0	0	0	0	0	0	1	0	0	0	0
ENSSSCT00000001658	0	1	0	1	0	0	0	1	0	1	0	0	0	1	0	0	0	0	1	0	0	1	0	0	0	1	0	0	0	0	0
ENSSSCT00000001660	0	0	0	0	0	0	0	1	1	0	0	0	0	0	1	1	0	1	1	0	1	0	0	0	0	0	1	1	0	0	0
ENSSSCT00000001668	1	1	0	0	0	0	0	0	0	0	0	0	1	0	0	0	0	0	1	0	0	0	0	1	0	0	0	0	0	0	0
ENSSSCT00000001669	1	1	0	1	1	0	0	0	0	0	0	0	1	0	0	0	0	0	1	0	0	1	0	0	0	0	0	0	0	0	0
ENSSSCT00000001670	1	1	0	1	1	0	0	0	0	0	0	0	1	0	0	0	0	0	0	0	0	0	0	0	0	0	1	1	0	0	1
ENSSSCT00000001672	0	0	1	1	0	1	1	0	0	1	0	0	0	1	0	0	0	0	1	1	0	0	0	0	1	1	1	0	0	1	1
ENSSSCT00000001673	0	0	1	1	0	1	1	0	0	1	0	0	0	1	0	0	0	0	1	1	0	0	0	0	1	1	1	0	0	1	1
ENSSSCT00000001674	1	1	0	1	0	1	0	1	0	0	0	0	0	0	0	0	0	0	1	0	1	1	1	0	0	1	1	1	0	1	1
ENSSSCT00000001677	0	0	0	1	0	0	1	0	0	0	0	0	0	0	0	0	0	0	0	0	0	0	0	0	0	0	1	0	0	1	0
ENSSSCT00000001679	1	1	0	1	0	1	1	0	0	0	0	0	0	0	0	1	0	0	1	1	0	0	1	0	1	0	1	1	0	0	1
ENSSSCT00000001680	1	0	0	0	0	0	1	0	0	0	0	0	0	0	0	0	0	1	1	0	1	1	0	0	0	0	1	0	0	1	1
ENSSSCT00000001682	0	0	1	0	1	0	0	0	1	0	0	0	0	0	0	0	0	0	0	0	0	0	0	0	0	0	1	0	0	0	1
ENSSSCT00000001683	0	0	0	0	0	0	0	0	0	0	0	0	1	0	0	0	0	0	0	0	1	1	0	0	0	0	1	1	0	0	0
ENSSSCT00000001684	0	0	0	1	0	0	1	0	0	0	1	1	0	0	0	0	0	0	0	1	1	1	0	0	1	0	1	1	0	0	1
ENSSSCT00000001689	0	0	0	0	0	0	0	0	0	0	0	0	0	0	0	0	0	0	0	0	0	0	0	0	1	0	0	1	0	0	0
ENSSSCT00000001690	0	0	0	0	0	1	1	0	0	0	0	1	0	0	0	0	0	0	1	0	0	1	0	0	1	0	0	0	0	0	1
ENSSSCT00000001691	1	1	0	1	0	1	1	0	0	1	0	1	0	1	0	0	0	0	1	0	0	1	0	0	0	0	1	1	0	1	0
ENSSSCT00000001692	0	0	0	0	0	0	0	0	0	0	0	0	1	0	0	0	0	0	0	0	0	0	0	0	0	0	0	0	0	0	0
ENSSSCT00000001693	0	1	0	0	0	1	1	0	0	0	0	0	0	0	0	1	0	0	1	1	0	0	1	0	0	0	0	1	0	1	1
ENSSSCT00000001694	0	0	0	1	0	0	0	0	0	0	0	0	0	0	0	0	0	0	1	0	0	0	0	0	1	0	1	0	0	0	0
ENSSSCT00000001698	1	1	0	1	0	1	1	0	0	0	0	0	0	0	0	0	0	0	1	1	1	1	0	0	1	0	1	1	0	1	1
ENSSSCT00000001700	1	1	0	1	1	1	1	1	0	1	0	0	0	1	0	1	0	0	1	1	1	1	1	0	1	0	1	1	0	1	1
ENSSSCT00000001701	0	0	0	1	0	0	0	0	0	0	0	0	0	0	0	0	0	0	1	0	0	1	0	0	1	0	1	0	0	0	1
ENSSSCT00000001703	0	1	0	1	1	0	0	0	1	0	0	0	0	0	0	0	0	0	0	0	0	0	0	0	0	0	1	1	0	0	1
ENSSSCT00000001705	1	1	0	1	0	1	1	0	0	0	0	0	0	0	0	0	0	0	1	1	1	1	0	0	1	0	1	1	0	1	1
ENSSSCT00000001706	0	0	0	0	0	0	0	0	0	0	0	0	1	0	0	0	0	0	0	0	1	1	0	0	0	0	1	0	0	1	0
ENSSSCT00000001708	1	1	0	0	1	1	1	0	1	0	1	0	0	0	0	0	0	0	0	0	0	1	1	0	0	0	0	1	0	1	0
ENSSSCT00000001710	0	0	0	0	0	0	0	0	0	0	0	0	0	0	0	0	0	0	0	0	0	0	0	0	1	0	0	0	0	0	0
ENSSSCT00000001711	1	1	0	0	0	0	0	0	0	0	0	0	0	0	0	1	0	0	1	0	1	0	0	0	0	0	0	0	0	0	0
ENSSSCT00000001712	0	1	0	1	1	1	1	0	1	0	0	0	1	0	0	0	0	0	1	0	0	0	0	0	0	1	1	0	0	1	0
ENSSSCT00000001713	1	1	0	1	0	1	1	0	1	0	0	0	0	0	0	0	0	0	1	0	0	0	0	0	0	0	1	1	0	0	0
ENSSSCT00000001714	1	1	0	1	0	1	1	0	1	0	0	0	0	1	0	1	0	1	0	0	1	1	0	0	0	0	1	1	0	0	1
ENSSSCT00000001715	1	1	0	1	0	0	0	0	0	0	0	0	0	0	0	1	0	0	0	0	0	0	0	0	0	0	1	1	0	0	0
ENSSSCT00000001716	1	1	0	1	0	1	1	0	0	1	0	0	0	1	0	0	1	1	1	0	0	0	0	0	1	0	1	1	0	1	1
ENSSSCT00000001730	0	0	0	0	0	0	0	0	0	0	0	0	0	0	0	0	0	0	1	0	0	0	0	0	0	0	0	1	0	0	1
ENSSSCT00000001732	0	0	0	0	0	0	0	1	0	0	0	0	0	0	0	1	0	0	0	0	0	0	1	0	0	0	1	0	0	1	1
ENSSSCT00000001735	0	0	0	1	0	1	0	0	0	0	0	0	0	0	0	0	0	0	0	0	0	0	0	0	0	1	1	0	0	0	0
ENSSSCT00000001736	1	1	0	1	0	1	1	0	0	0	0	0	0	0	0	0	0	1	0	0	0	0	0	0	0	0	1	0	0	0	0
ENSSSCT00000001739	0	1	0	0	0	1	1	0	0	0	0	0	0	0	0	0	0	1	1	0	1	0	0	0	0	0	0	0	0	1	0
ENSSSCT00000001740	0	0	0	1	1	1	1	0	0	0	0	0	0	0	0	0	0	0	1	0	0	0	0	0	1	1	1	0	0	1	0
ENSSSCT00000001741	0	1	0	1	0	1	1	0	0	0	0	0	0	1	0	0	0	0	0	0	1	1	0	0	0	1	1	0	0	0	1
ENSSSCT00000001742	1	1	0	0	0	0	0	0	0	0	0	0	1	0	0	0	1	0	0	0	0	0	0	0	0	0	0	1	0	0	0
ENSSSCT00000001743	0	0	0	0	0	0	0	0	0	1	0	0	0	0	0	0	1	0	0	0	0	0	0	0	0	0	1	0	0	1	1
ENSSSCT00000001744	0	1	0	0	0	0	0	1	0	0	0	0	0	0	0	0	0	0	1	1	0	0	1	0	0	0	1	0	0	0	0
ENSSSCT00000001745	0	0	0	0	0	0	0	0	0	0	0	0	0	0	0	0	0	0	0	0	0	0	0	0	0	0	0	0	0	0	1
ENSSSCT00000001746	0	0	0	0	0	0	0	0	0	0	0	0	0	0	0	0	0	0	0	0	1	0	0	0	1	0	0	0	0	1	0
ENSSSCT00000001747	0	0	0	1	0	0	0	0	1	0	0	0	0	0	0	0	0	0	1	1	0	1	0	0	1	0	1	1	0	0	1
ENSSSCT00000001748	0	0	0	0	1	0	1	0	1	0	0	0	1	0	0	0	0	0	1	1	0	0	0	0	0	1	0	0	0	0	1
ENSSSCT00000001750	0	0	0	1	0	1	1	1	0	0	1	0	0	0	0	0	0	0	1	0	1	0	0	1	1	0	1	0	0	0	1
ENSSSCT00000001751	0	0	0	1	0	0	0	0	0	0	1	0	0	0	0	0	0	0	0	0	1	0	0	0	0	0	1	0	0	0	0
ENSSSCT00000001758	0	1	0	1	1	1	1	1	1	1	1	1	1	1	0	0	0	0	1	0	0	1	0	0	1	0	1	1	0	0	1
ENSSSCT00000001759	1	1	0	1	0	1	1	0	0	0	0	0	0	0	0	0	0	0	1	0	0	0	0	0	0	0	1	1	0	1	0
ENSSSCT00000001761	0	0	0	1	0	1	1	0	0	0	0	0	0	0	1	0	0	0	1	0	1	1	0	0	0	0	1	1	0	0	1
ENSSSCT00000001764	0	0	0	0	1	0	1	0	0	0	0	0	0	0	0	0	0	0	0	0	0	0	0	0	0	1	1	1	0	0	0
ENSSSCT00000001767	0	1	0	0	0	0	0	1	0	0	0	0	0	0	0	1	0	0	0	0	1	1	0	1	1	1	1	0	0	0	1
ENSSSCT00000001768	0	0	0	0	0	0	0	0	0	0	0	0	1	0	0	0	0	0	0	0	0	0	0	0	0	0	1	1	0	0	0
ENSSSCT00000001779	0	0	0	0	0	0	0	0	0	0	0	0	0	0	0	0	1	0	0	0	0	1	0	0	0	1	0	1	0	0	1
ENSSSCT00000001781	1	1	0	1	1	0	0	1	0	0	0	0	0	1	0	0	0	0	0	1	0	1	0	0	0	0	1	0	0	0	1
ENSSSCT00000001782	0	0	0	1	0	0	0	1	0	0	0	1	0	1	0	0	0	0	1	1	1	1	0	0	0	0	1	1	0	1	0
ENSSSCT00000001783	1	1	0	1	1	0	0	1	0	0	0	0	0	1	0	0	0	0	0	1	0	1	0	0	0	0	1	0	0	0	1
ENSSSCT00000001784	0	0	0	1	0	0	0	1	0	0	0	1	0	1	0	0	0	0	1	1	1	1	0	0	0	0	1	1	0	1	0
ENSSSCT00000001788	0	0	0	0	0	0	0	0	0	0	0	0	0	0	0	0	1	0	0	0	0	1	0	0	0	1	0	1	0	0	1
ENSSSCT00000001789	0	0	0	1	0	0	0	1	0	0	0	1	0	1	0	0	0	0	1	1	1	1	0	0	0	0	1	1	0	1	0
ENSSSCT00000001790	1	1	0	1	1	0	0	1	0	0	0	0	0	1	0	0	0	0	0	1	0	1	0	0	0	0	1	0	0	0	1
ENSSSCT00000001792	0	1	0	0	0	0	0	0	0	0	0	0	0	0	0	0	1	0	0	1	0	0	1	0	0	0	0	0	0	0	1
ENSSSCT00000001793	0	0	0	0	0	0	1	0	0	0	0	0	0	0	0	0	0	0	0	0	1	0	0	0	0	1	1	1	0	0	0
ENSSSCT00000001794	0	1	0	0	0	1	1	0	0	0	0	0	0	0	0	0	0	0	0	0	0	0	0	0	0	0	1	0	0	0	0
ENSSSCT00000001795	0	0	0	0	0	0	0	0	0	0	1	1	0	0	0	0	0	1	0	0	0	1	0	0	0	1	0	1	0	0	1
ENSSSCT00000001797	0	0	0	0	0	0	0	0	0	0	1	1	0	0	0	0	0	1	0	0	0	1	0	0	0	1	0	1	0	0	1
ENSSSCT00000001803	0	0	0	1	0	0	0	0	0	0	0	0	0	0	0	0	0	1	1	0	0	0	0	0	0	0	1	0	0	0	1
ENSSSCT00000001811	0	0	0	1	0	0	0	0	0	0	0	0	0	0	0	0	0	1	1	0	0	0	0	0	0	0	1	0	0	0	1
ENSSSCT00000001815	0	1	0	0	1	1	1	0	0	0	0	0	0	0	0	1	0	0	1	0	0	0	1	0	1	1	1	1	0	0	1
ENSSSCT00000001821	1	1	0	0	0	1	1	0	0	0	0	0	1	0	0	0	0	0	1	0	0	1	0	0	1	1	0	1	0	0	0
ENSSSCT00000001822	1	1	0	0	0	1	1	0	0	0	0	1	0	0	0	1	0	0	1	0	0	1	0	0	1	0	1	1	0	0	0
ENSSSCT00000001825	0	0	1	0	0	0	0	0	0	0	0	0	0	0	0	0	0	0	0	0	1	0	0	0	0	1	1	1	0	0	1
ENSSSCT00000001827	1	1	0	1	0	1	1	1	0	0	1	0	1	0	0	0	0	1	1	1	0	0	1	0	0	1	1	0	0	0	1
ENSSSCT00000001831	1	1	0	1	0	1	1	1	0	0	1	0	1	0	0	0	0	1	1	1	0	0	1	0	0	1	1	0	0	0	1
ENSSSCT00000001834	0	1	1	1	0	1	1	0	1	0	0	0	0	0	0	1	0	0	1	0	0	1	0	0	1	0	1	1	0	0	0
ENSSSCT00000001836	1	1	0	1	1	1	1	1	1	0	1	1	0	1	0	0	0	1	1	1	1	1	0	0	1	0	1	1	0	1	1
ENSSSCT00000001837	0	0	0	1	0	1	1	1	0	0	0	1	0	0	0	0	0	1	1	0	0	1	0	0	1	0	1	1	0	1	0
ENSSSCT00000001838	1	1	0	0	0	1	1	1	0	0	0	0	0	0	0	0	0	0	1	1	1	0	0	0	1	0	1	1	0	1	1
ENSSSCT00000001839	1	1	0	0	0	1	1	0	0	0	0	0	0	0	0	0	0	0	1	0	1	0	0	0	1	0	1	0	0	1	1
ENSSSCT00000001840	0	1	0	1	1	1	1	0	0	0	1	1	0	0	0	0	0	0	1	0	0	1	0	0	1	1	1	1	0	1	1
ENSSSCT00000001841	1	1	0	0	1	0	0	0	0	0	0	0	0	0	0	0	0	0	1	0	0	0	0	0	0	0	0	1	0	0	0
ENSSSCT00000001842	1	1	0	1	0	1	1	0	0	1	0	0	0	0	0	0	0	1	1	1	0	0	0	0	0	1	1	1	0	0	0
ENSSSCT00000001843	1	1	0	1	0	1	1	0	0	0	0	0	1	0	0	0	0	0	1	0	0	0	0	0	1	0	1	0	0	1	0
ENSSSCT00000001844	1	1	0	1	0	1	1	0	0	0	0	0	1	0	0	0	0	0	1	0	0	0	0	0	1	0	1	0	0	1	0
ENSSSCT00000001846	1	1	0	1	0	1	1	1	0	1	0	1	0	0	0	0	1	1	1	1	1	0	1	0	1	1	1	1	0	0	1
ENSSSCT00000001847	0	0	0	1	0	0	0	0	0	0	0	0	0	0	0	0	0	0	1	1	0	0	0	0	1	0	1	0	0	0	0
ENSSSCT00000001850	0	0	0	0	0	1	1	1	0	0	0	0	0	0	0	0	0	0	0	0	1	0	0	0	0	0	0	1	0	0	1
ENSSSCT00000001851	1	1	0	1	0	0	0	1	1	0	0	0	0	0	0	0	0	0	1	1	1	1	0	0	0	0	1	1	0	0	0
ENSSSCT00000001853	0	0	0	0	0	1	1	0	0	0	0	0	0	0	0	0	0	0	0	0	0	1	0	0	0	0	0	1	0	0	0
ENSSSCT00000001857	0	0	0	1	1	1	1	0	0	0	0	0	0	0	0	0	0	0	1	1	0	0	0	0	1	0	0	0	0	1	0
ENSSSCT00000001862	0	0	0	0	0	1	1	0	0	0	0	0	0	0	0	0	0	0	0	0	0	1	0	0	0	0	0	1	0	0	0
ENSSSCT00000001864	0	0	0	1	1	1	1	0	0	0	0	0	0	0	0	0	0	0	1	1	0	0	0	0	1	0	0	0	0	1	0
ENSSSCT00000001866	1	1	0	1	0	0	0	1	1	0	0	0	0	0	0	0	0	0	1	1	1	1	0	0	0	0	1	1	0	0	0
ENSSSCT00000001873	0	0	1	1	0	0	1	0	0	0	0	0	0	0	0	0	0	0	1	1	1	0	0	0	1	0	1	1	0	0	0
ENSSSCT00000001874	0	0	0	1	1	1	1	1	1	1	0	0	1	1	0	0	0	0	1	1	1	1	0	0	0	0	1	0	0	0	1
ENSSSCT00000001876	0	1	0	0	1	0	0	0	0	0	0	0	0	0	0	0	0	1	0	0	1	1	0	0	0	0	1	1	0	0	0
ENSSSCT00000001880	0	0	0	1	1	1	1	1	1	1	0	0	1	1	0	0	0	0	1	1	1	1	0	0	0	0	1	0	0	0	1
ENSSSCT00000001881	0	0	1	1	0	0	1	0	0	0	0	0	0	0	0	0	0	0	1	1	1	0	0	0	1	0	1	1	0	0	0
ENSSSCT00000001882	0	0	0	1	0	0	1	0	0	0	0	0	0	0	0	0	0	1	1	0	0	0	0	0	0	1	1	1	0	0	1
ENSSSCT00000001886	1	1	0	1	0	0	1	0	0	0	0	0	0	0	0	0	1	1	1	0	0	1	0	0	1	1	0	0	0	0	1
ENSSSCT00000001888	0	0	0	0	0	1	0	0	0	0	0	1	0	0	0	0	0	0	0	0	0	0	0	0	0	0	0	0	0	0	0
ENSSSCT00000001889	0	0	0	1	0	1	1	0	1	1	0	0	0	0	0	1	0	1	1	1	0	0	0	0	0	0	1	1	0	0	1
ENSSSCT00000001892	0	0	0	1	0	1	1	0	0	1	1	0	0	1	0	1	0	0	1	1	1	1	0	0	1	0	1	1	0	1	1
ENSSSCT00000001893	0	0	0	1	0	1	1	0	0	1	1	0	0	1	0	1	0	0	1	1	1	1	0	0	1	0	1	1	0	1	1
ENSSSCT00000001895	0	1	0	1	0	0	0	0	0	1	0	0	0	1	0	0	0	0	1	1	0	1	0	0	0	0	1	1	0	1	0
ENSSSCT00000001899	0	0	0	1	0	1	1	0	0	0	0	0	0	0	0	0	0	0	0	0	0	1	0	0	1	0	1	0	0	0	0
ENSSSCT00000001901	0	0	0	0	0	1	0	0	1	0	0	1	1	0	0	0	0	0	1	0	0	1	0	0	0	1	1	0	0	0	0
ENSSSCT00000001903	0	0	0	1	0	1	0	1	0	1	0	0	0	0	0	0	0	1	1	1	0	0	0	0	1	0	1	1	0	0	1
ENSSSCT00000001905	0	0	0	0	0	0	1	0	0	0	0	1	0	0	0	0	0	0	0	0	0	0	0	0	0	0	1	0	0	0	0
ENSSSCT00000001906	0	0	0	1	1	0	1	0	1	0	0	0	0	0	0	0	0	0	1	0	0	0	0	0	1	0	1	0	0	1	0
ENSSSCT00000001908	0	0	0	0	0	0	0	0	0	0	0	0	1	0	0	0	0	0	0	0	1	0	0	0	0	1	0	0	0	0	0
ENSSSCT00000001911	0	1	1	1	1	1	1	1	0	1	0	1	0	0	0	0	1	1	1	1	1	1	1	0	1	1	1	1	0	1	1
ENSSSCT00000001918	0	0	1	0	0	0	0	0	0	0	0	0	0	0	0	0	0	0	0	0	0	1	0	0	0	0	0	1	0	0	0
ENSSSCT00000001920	0	0	0	0	0	1	1	1	0	0	0	1	0	0	0	0	0	0	0	1	0	1	0	0	0	0	1	1	0	1	0
ENSSSCT00000001921	0	0	0	0	0	1	1	1	0	0	0	1	1	0	0	0	0	0	0	1	0	1	0	0	0	0	1	1	0	1	0
ENSSSCT00000001925	0	0	0	0	0	0	0	0	0	1	0	0	0	1	0	0	0	0	0	0	0	0	0	0	0	0	0	0	0	0	1
ENSSSCT00000001926	0	0	0	0	0	1	0	0	0	0	0	0	0	0	0	0	0	0	0	0	0	0	0	0	0	0	0	1	0	0	0
ENSSSCT00000001928	1	1	0	0	0	0	0	0	0	0	0	1	0	0	0	0	0	0	0	0	0	0	0	0	0	0	0	0	0	0	0
ENSSSCT00000001929	0	0	0	0	0	0	0	0	0	0	0	1	0	0	0	0	0	0	0	0	0	1	0	0	1	0	0	0	0	0	1
ENSSSCT00000001930	0	0	0	0	0	0	0	1	0	0	0	0	0	0	0	0	0	0	0	0	0	0	0	0	0	0	0	0	0	0	0
ENSSSCT00000001931	0	0	0	0	0	0	0	0	0	0	0	0	0	0	0	0	0	0	0	0	0	0	0	0	0	0	1	0	0	0	0
ENSSSCT00000001935	0	0	0	0	0	0	0	0	0	0	0	0	0	0	0	0	0	0	1	0	0	0	0	0	0	0	0	0	0	0	0
ENSSSCT00000001936	0	0	0	0	0	0	0	1	0	1	0	0	1	0	0	0	1	0	0	0	1	0	0	0	0	0	0	1	0	0	0
ENSSSCT00000001938	0	0	0	0	0	0	0	0	0	0	0	0	0	0	0	0	0	0	1	0	0	0	0	0	0	0	0	0	0	0	0
ENSSSCT00000001941	1	1	0	1	0	1	1	0	0	0	0	0	1	0	0	0	0	0	0	0	1	0	0	0	0	0	0	1	0	0	0
ENSSSCT00000001942	0	0	0	0	0	1	1	0	0	0	0	0	0	0	0	0	0	0	0	1	1	0	0	0	0	1	0	0	0	0	1
ENSSSCT00000001944	0	1	0	0	0	0	0	0	0	0	1	0	0	0	0	1	0	0	0	1	0	0	0	0	0	0	1	0	0	0	0
ENSSSCT00000001945	0	0	0	0	0	0	0	0	0	0	0	0	0	0	0	0	0	0	0	1	0	0	0	0	0	0	1	0	0	0	0
ENSSSCT00000001947	1	1	0	0	0	0	0	0	0	0	0	0	0	0	0	0	1	0	0	0	1	0	0	0	0	0	1	0	0	1	0
ENSSSCT00000001954	0	0	0	1	0	0	0	1	0	0	0	0	0	0	0	0	0	0	0	0	1	0	0	0	0	0	1	1	0	1	0
ENSSSCT00000001956	1	1	0	1	1	1	1	1	1	0	0	1	1	0	0	0	1	1	1	0	1	0	1	0	0	1	1	1	0	1	1
ENSSSCT00000001960	1	1	0	0	0	0	0	0	0	0	0	0	0	0	0	0	0	0	0	1	1	0	0	0	1	0	0	0	0	0	0
ENSSSCT00000001962	0	0	0	0	0	0	0	0	0	0	1	1	0	0	0	0	0	0	0	1	0	1	1	0	0	0	0	1	0	0	0
ENSSSCT00000001963	0	1	0	0	0	0	0	0	0	0	0	1	0	0	0	0	0	0	0	0	0	0	0	0	0	0	0	0	0	0	0
ENSSSCT00000001965	1	1	0	1	0	1	1	1	1	0	1	1	1	1	1	1	0	1	1	1	1	1	1	0	0	1	1	1	0	1	1
ENSSSCT00000001966	0	0	0	0	0	1	0	0	1	0	0	1	0	0	0	0	0	0	0	0	0	0	0	0	0	1	0	0	0	0	0
ENSSSCT00000001967	0	0	0	1	0	0	0	0	1	0	0	1	0	1	0	0	0	1	1	0	1	1	0	0	0	0	1	1	0	0	1
ENSSSCT00000001968	1	1	0	0	0	0	0	0	0	0	0	0	1	0	0	1	0	0	1	0	0	1	0	0	0	0	1	1	0	0	0
ENSSSCT00000001970	1	1	0	1	0	0	0	0	1	0	0	0	0	0	0	0	0	0	1	1	0	1	0	0	1	1	1	1	0	0	0
ENSSSCT00000001974	0	0	0	1	0	0	0	0	0	0	0	0	0	0	0	0	0	0	0	0	0	0	0	0	1	0	0	0	0	1	0
ENSSSCT00000001977	0	0	0	1	0	0	1	0	0	0	0	0	0	0	0	0	0	0	1	0	0	0	0	0	0	1	0	1	0	1	0
ENSSSCT00000001981	0	0	0	0	1	0	0	0	0	0	0	1	0	0	0	0	0	1	0	0	1	0	0	0	0	0	0	1	0	0	0
ENSSSCT00000001982	0	1	0	0	0	0	0	0	0	0	0	0	0	0	0	0	0	0	0	0	0	0	0	0	1	0	1	0	0	0	0
ENSSSCT00000001983	0	1	0	0	0	0	0	0	0	0	0	0	0	0	0	0	0	0	0	0	0	0	0	0	1	0	1	0	0	0	0
ENSSSCT00000001984	0	1	0	0	0	0	0	0	0	0	0	0	0	0	0	0	0	0	0	0	0	0	0	0	1	0	1	0	0	0	0
ENSSSCT00000001985	1	1	0	1	0	0	1	0	0	0	0	0	1	0	0	0	0	0	1	0	1	0	1	0	1	0	1	0	0	1	0
ENSSSCT00000001993	0	1	0	0	0	0	0	0	0	0	0	0	0	0	0	0	0	0	0	0	0	0	0	0	0	0	0	0	0	0	0
ENSSSCT00000001994	0	0	0	0	0	0	0	0	0	0	0	0	0	0	0	0	0	0	1	0	0	0	0	0	0	0	0	0	0	0	0
ENSSSCT00000001995	0	0	0	0	0	1	1	0	0	0	0	0	0	0	0	0	0	0	0	0	0	0	0	0	0	0	0	0	0	0	1
ENSSSCT00000001997	1	1	0	1	0	1	0	0	0	0	0	0	0	0	0	0	0	0	1	0	1	1	0	0	1	0	1	0	0	0	0
ENSSSCT00000001999	0	0	0	0	0	0	0	0	0	0	0	0	0	0	0	0	0	0	1	0	0	0	1	0	0	1	0	0	0	0	0
ENSSSCT00000002002	0	0	0	0	0	0	0	0	1	0	0	0	1	0	0	1	0	1	0	0	0	0	0	0	1	1	1	1	0	0	0
ENSSSCT00000002003	0	0	0	1	0	0	1	0	0	0	0	0	0	0	0	0	0	0	1	0	0	0	0	0	0	0	0	0	0	0	0
ENSSSCT00000002011	0	0	0	1	0	0	0	0	0	0	0	0	0	0	0	0	0	0	0	0	0	0	1	0	0	0	0	0	0	0	1
ENSSSCT00000002015	0	0	0	1	0	0	0	0	0	0	0	0	0	0	0	0	0	0	1	0	0	0	0	0	0	1	1	0	0	0	0
ENSSSCT00000002017	0	0	0	0	0	0	0	0	0	0	0	1	0	0	0	0	0	0	0	0	0	0	0	0	0	0	1	0	0	1	0
ENSSSCT00000002018	0	0	0	0	0	0	0	0	0	0	0	0	0	1	0	0	0	0	0	1	0	0	0	0	0	0	0	0	0	0	1
ENSSSCT00000002019	0	0	0	0	0	0	0	0	0	0	0	0	0	0	0	0	0	0	0	0	0	0	0	0	1	0	0	0	0	0	0
ENSSSCT00000002020	0	1	0	0	0	0	0	0	0	0	0	0	0	0	0	0	0	0	1	1	0	1	0	0	1	1	0	0	0	0	0
ENSSSCT00000002022	0	0	0	1	1	0	0	0	0	0	0	0	0	0	0	0	0	0	0	0	0	0	0	0	0	0	1	0	0	1	0
ENSSSCT00000002026	0	0	0	0	0	0	0	0	0	0	1	0	1	0	0	0	0	0	0	0	0	0	0	0	0	0	0	0	0	0	0
ENSSSCT00000002030	0	0	0	0	0	0	0	0	0	0	1	0	1	0	0	0	0	0	0	0	0	0	0	0	0	0	0	0	0	0	0
ENSSSCT00000002031	0	1	1	1	1	1	0	0	0	0	0	0	1	1	0	0	0	0	1	0	1	0	0	0	0	0	1	1	0	0	0
ENSSSCT00000002033	1	1	0	0	0	1	1	1	0	0	0	0	0	0	0	0	0	0	1	0	0	0	0	0	0	0	1	0	0	0	1
ENSSSCT00000002037	0	1	0	1	0	0	0	0	0	0	0	0	0	0	0	0	0	1	0	0	0	0	1	0	0	1	1	0	0	0	1
ENSSSCT00000002038	1	1	0	1	0	1	1	0	0	0	0	0	0	0	0	0	0	0	0	0	0	0	0	0	0	0	1	1	0	0	0
ENSSSCT00000002039	1	1	0	0	0	0	0	0	0	0	0	0	0	0	0	0	1	0	1	0	1	0	0	0	0	0	1	0	0	0	0
ENSSSCT00000002040	1	1	0	1	1	1	1	0	1	0	0	0	0	0	0	0	0	0	0	0	0	0	0	0	0	0	1	1	0	1	0
ENSSSCT00000002042	0	0	0	0	0	0	0	0	0	0	0	0	0	0	0	0	0	0	0	0	0	0	0	0	0	0	1	0	0	0	0
ENSSSCT00000002043	1	1	0	1	0	0	1	0	0	0	0	0	0	0	0	1	0	0	1	0	0	1	0	0	1	0	1	1	0	0	0
ENSSSCT00000002045	0	0	0	1	0	1	1	1	1	1	0	0	0	0	0	0	0	1	1	0	1	1	1	0	1	0	1	1	0	1	0
ENSSSCT00000002046	0	1	0	1	0	1	1	0	1	0	0	0	0	0	0	0	0	0	1	0	0	0	0	0	1	0	0	0	0	1	0
ENSSSCT00000002052	0	0	0	1	0	0	0	0	0	0	0	0	0	0	0	0	0	0	1	0	0	1	0	0	0	0	1	0	0	0	1
ENSSSCT00000002054	0	0	0	1	0	0	0	0	0	0	0	0	0	0	0	0	0	0	1	0	0	1	0	0	0	0	1	0	0	0	1
ENSSSCT00000002055	1	1	0	0	0	0	0	0	0	0	0	0	0	0	0	0	0	0	0	0	1	0	0	0	0	0	0	0	0	0	0
ENSSSCT00000002056	1	1	0	0	0	1	0	1	0	0	0	1	0	0	0	1	0	0	0	0	0	1	0	0	1	0	1	1	0	1	1
ENSSSCT00000002057	0	0	0	0	0	0	0	0	0	0	0	0	0	0	0	0	0	0	1	0	1	0	0	0	0	0	0	1	0	1	1
ENSSSCT00000002059	0	0	0	0	1	1	1	0	0	0	1	0	0	0	0	0	0	0	1	0	0	1	1	0	0	1	0	1	0	1	1
ENSSSCT00000002060	1	1	0	1	0	0	1	0	0	0	0	0	0	0	0	0	0	0	0	0	1	0	0	0	0	0	1	0	0	1	0
ENSSSCT00000002068	0	0	0	0	0	0	0	0	0	0	0	0	0	0	1	0	0	0	0	0	0	0	0	0	0	0	0	0	0	0	1
ENSSSCT00000002072	0	0	0	0	0	0	1	0	0	0	0	0	0	0	0	0	0	0	1	0	0	0	0	0	1	1	0	1	0	1	1
ENSSSCT00000002073	1	1	0	0	0	1	1	0	1	0	0	1	0	0	0	0	0	0	1	1	0	1	1	0	1	0	1	1	0	1	0
ENSSSCT00000002075	0	0	0	1	0	1	1	0	1	0	0	1	0	0	0	0	0	0	0	0	0	0	0	0	0	0	1	0	0	0	1
ENSSSCT00000002077	0	0	0	1	0	1	1	0	1	0	0	1	0	0	0	0	0	0	0	0	0	0	0	0	0	0	1	0	0	0	1
ENSSSCT00000002078	0	0	0	1	1	1	1	0	1	1	0	1	0	1	0	0	1	0	1	0	0	0	1	0	0	1	1	1	0	1	1
ENSSSCT00000002091	1	1	0	0	0	0	0	0	1	0	0	0	1	0	0	1	1	0	0	0	1	0	0	0	0	0	1	0	0	0	1
ENSSSCT00000002092	0	0	0	0	0	0	1	0	0	0	0	0	0	0	0	0	0	0	1	0	0	1	0	0	0	0	1	1	0	0	1
ENSSSCT00000002093	1	1	0	0	0	0	0	0	0	1	0	0	1	0	0	0	0	1	0	0	1	0	1	0	1	0	1	0	0	0	0
ENSSSCT00000002096	0	0	0	0	0	0	0	0	0	0	0	0	0	0	0	0	0	0	0	0	1	0	0	0	0	0	1	0	0	0	0
ENSSSCT00000002102	0	0	0	1	0	0	1	0	0	0	0	0	0	0	0	0	0	0	1	0	0	0	1	0	1	0	1	0	0	0	1
ENSSSCT00000002103	0	1	0	1	0	1	1	0	0	0	0	0	0	0	0	0	0	0	0	0	0	0	0	0	0	0	1	0	0	0	0
ENSSSCT00000002107	1	1	0	0	0	0	0	0	0	0	0	0	0	0	0	0	0	0	0	0	0	1	0	0	0	0	0	0	0	0	0
ENSSSCT00000002109	0	0	0	0	0	0	0	0	0	0	1	0	0	0	0	0	0	0	1	0	1	0	0	0	1	0	1	1	0	0	0
ENSSSCT00000002110	1	1	0	1	0	1	1	0	0	0	0	0	0	1	0	0	0	0	0	1	0	0	0	0	0	0	1	1	0	0	1
ENSSSCT00000002111	1	1	0	0	0	1	1	0	1	0	0	0	1	0	0	0	0	0	1	1	1	0	0	0	1	1	0	1	0	0	1
ENSSSCT00000002115	1	1	0	0	0	0	0	0	0	0	0	0	0	0	0	0	0	0	0	0	0	0	0	0	0	1	0	0	0	0	0
ENSSSCT00000002116	1	1	0	0	1	0	0	0	0	0	0	0	0	0	0	0	0	0	0	0	0	0	0	0	1	0	0	0	0	1	1
ENSSSCT00000002117	0	1	0	0	0	1	1	0	0	0	0	0	0	0	0	1	0	0	0	0	1	0	0	0	1	0	1	1	0	0	1
ENSSSCT00000002118	0	0	0	0	1	1	1	0	0	0	1	0	0	0	0	0	0	1	1	1	0	1	0	0	1	1	1	1	0	0	1
ENSSSCT00000002119	1	1	0	0	0	1	1	0	1	0	0	0	1	0	0	0	0	0	1	1	1	0	0	0	1	1	0	1	0	0	1
ENSSSCT00000002121	1	1	0	0	0	0	0	0	0	0	0	0	0	0	0	0	0	0	0	0	0	0	0	0	0	1	0	0	0	0	0
ENSSSCT00000002124	0	0	0	0	0	0	0	0	1	0	0	1	0	0	0	0	0	0	0	0	0	0	0	0	0	1	0	0	0	0	0
ENSSSCT00000002125	0	1	0	0	0	1	1	0	0	0	0	0	0	0	0	1	0	0	0	0	1	0	0	0	1	0	1	1	0	0	1
ENSSSCT00000002126	0	0	0	1	1	1	1	1	1	0	0	0	0	0	0	0	0	0	1	1	0	0	0	0	1	1	1	1	0	0	0
ENSSSCT00000002128	0	0	0	1	0	1	1	0	0	0	1	0	0	0	0	0	0	0	1	0	1	0	0	0	1	0	1	0	0	0	0
ENSSSCT00000002130	1	1	0	1	1	1	1	1	0	0	0	0	0	0	0	0	1	0	1	1	1	0	0	0	1	1	1	1	0	0	1
ENSSSCT00000002132	0	0	0	1	0	0	1	0	0	0	0	1	0	0	0	0	0	1	0	1	1	1	0	0	0	0	1	1	0	1	1
ENSSSCT00000002133	0	0	0	0	0	1	1	0	0	0	0	0	0	0	0	0	0	0	1	0	0	0	0	0	0	0	1	0	0	0	1
ENSSSCT00000002135	1	1	0	1	1	1	1	1	0	0	0	0	0	0	0	0	1	0	1	1	1	0	0	0	1	1	1	1	0	0	1
ENSSSCT00000002136	0	0	0	0	0	0	0	0	0	0	0	0	0	0	0	0	0	1	0	0	0	0	0	0	0	0	1	1	0	0	0
ENSSSCT00000002143	0	0	0	1	0	1	0	0	0	0	0	0	0	0	0	0	0	0	1	0	0	1	0	0	0	0	0	1	0	0	0
ENSSSCT00000002144	0	0	0	0	0	0	1	0	0	0	0	0	0	0	0	0	0	0	0	0	0	0	0	0	0	1	1	1	0	1	0
ENSSSCT00000002147	0	1	0	0	1	0	0	0	1	1	1	1	1	1	0	0	0	0	1	0	0	0	0	0	1	0	0	0	0	0	1
ENSSSCT00000002148	1	1	0	1	0	1	1	0	0	0	0	0	0	0	0	0	0	1	1	0	0	0	0	0	1	0	1	0	0	0	1
ENSSSCT00000002150	1	1	0	1	0	1	1	0	1	0	1	1	0	0	0	0	0	1	0	1	0	0	0	0	0	0	1	1	0	1	1
ENSSSCT00000002151	0	0	0	0	1	0	0	0	0	0	1	0	0	0	1	0	0	0	0	0	0	0	0	0	0	0	0	0	0	0	1
ENSSSCT00000002156	0	0	0	0	0	1	1	0	0	0	0	0	0	0	0	0	0	0	1	0	0	1	1	0	0	1	0	0	0	0	0
ENSSSCT00000002157	0	0	0	0	0	1	1	0	0	0	1	0	0	0	0	0	0	0	1	1	0	0	0	0	0	0	1	1	0	0	0
ENSSSCT00000002158	0	0	0	0	0	1	0	0	0	0	0	0	0	0	0	0	0	0	1	0	0	0	0	0	0	0	0	1	0	0	0
ENSSSCT00000002159	0	1	0	1	1	1	1	1	1	1	0	1	1	0	0	1	1	1	1	1	0	1	1	0	1	1	1	1	0	1	1
ENSSSCT00000002162	0	0	0	1	0	0	0	0	0	1	0	0	0	1	0	0	0	0	1	1	0	0	0	0	0	0	1	0	0	0	1
ENSSSCT00000002163	0	0	0	1	0	0	0	0	0	1	0	0	0	1	0	0	0	0	1	1	0	0	0	0	0	0	1	0	0	0	1
ENSSSCT00000002166	0	0	0	0	0	0	0	0	0	0	1	1	0	0	0	0	0	0	1	0	0	0	0	0	0	0	0	1	0	0	0
ENSSSCT00000002174	0	0	1	0	0	0	0	0	0	0	0	0	0	0	0	0	0	0	0	0	1	0	0	0	0	0	0	0	0	0	0
ENSSSCT00000002178	0	0	0	0	0	0	0	0	0	0	0	0	1	0	0	1	0	0	0	0	0	0	0	0	0	1	1	0	0	1	0
ENSSSCT00000002182	1	1	0	0	0	0	0	0	0	0	0	0	0	0	0	0	0	0	0	0	0	0	0	0	0	1	0	0	0	0	1
ENSSSCT00000002184	0	0	0	0	1	1	0	0	0	1	1	0	0	0	1	1	0	0	1	0	0	0	0	0	1	0	0	0	0	0	0
ENSSSCT00000002186	0	0	0	1	0	0	1	0	0	0	1	0	0	0	1	0	0	0	0	0	0	0	0	0	0	0	1	0	0	0	0
ENSSSCT00000002187	0	0	0	1	0	0	0	0	0	0	0	0	1	0	0	0	0	0	0	0	1	0	0	0	0	0	0	0	0	0	0
ENSSSCT00000002188	1	1	0	0	0	0	0	0	0	0	0	0	0	0	0	1	0	0	0	0	0	0	0	0	0	0	0	0	0	0	0
ENSSSCT00000002190	0	0	0	0	0	0	0	0	1	0	0	0	0	0	0	0	0	0	0	0	0	0	0	0	0	0	0	0	0	0	0
ENSSSCT00000002191	0	0	0	0	0	0	0	0	1	0	0	0	0	0	0	0	0	0	0	0	0	0	0	0	0	0	0	0	0	0	0
ENSSSCT00000002192	1	1	0	0	1	0	1	0	1	0	1	1	1	0	1	0	1	0	1	0	1	0	0	0	1	1	1	0	0	1	1
ENSSSCT00000002195	1	1	0	0	0	1	1	0	0	0	0	0	1	0	0	0	0	0	0	1	1	0	0	0	1	0	0	1	0	0	1
ENSSSCT00000002196	0	0	0	0	0	0	0	0	0	0	1	0	0	0	0	0	0	0	1	0	0	0	0	0	0	0	0	1	0	1	1
ENSSSCT00000002201	1	1	0	0	0	0	0	1	0	0	0	0	0	0	0	0	0	1	1	0	0	0	0	0	0	0	0	1	0	0	0
ENSSSCT00000002202	0	0	0	0	0	0	0	0	0	0	0	0	0	0	0	1	0	0	0	0	0	1	0	0	1	0	0	0	0	0	1
ENSSSCT00000002203	0	0	0	0	0	0	0	0	0	0	0	0	0	0	0	0	0	0	0	0	0	0	0	0	1	0	0	0	0	0	1
ENSSSCT00000002204	0	1	0	0	1	0	1	0	0	1	0	0	0	1	0	1	0	1	0	0	1	0	1	0	0	0	0	0	0	0	0
ENSSSCT00000002207	0	0	0	0	0	0	0	0	0	0	1	0	0	0	0	0	0	0	0	0	0	0	0	0	0	0	0	0	0	0	0
ENSSSCT00000002212	0	0	0	1	0	0	0	0	0	1	0	0	0	0	0	0	0	0	1	0	0	1	0	0	1	0	1	0	0	0	0
ENSSSCT00000002213	0	0	0	0	0	0	0	0	0	1	0	0	0	0	0	0	0	0	1	0	0	1	0	0	1	0	0	0	0	0	0
ENSSSCT00000002214	0	0	0	0	0	0	1	0	1	0	0	0	0	0	0	0	0	0	0	0	0	0	0	0	1	0	0	0	0	0	0
ENSSSCT00000002216	0	0	0	0	0	1	0	0	0	0	0	0	0	0	0	0	0	0	1	0	0	0	0	0	0	0	0	1	0	0	0
ENSSSCT00000002217	0	0	0	0	0	1	0	0	0	0	0	0	0	0	0	0	0	0	1	0	0	0	0	0	0	0	0	1	0	0	0
ENSSSCT00000002220	0	0	0	0	0	0	0	0	0	0	0	0	0	0	0	0	0	0	0	0	0	0	0	0	0	0	1	0	0	0	0
ENSSSCT00000002221	1	1	0	0	0	1	1	0	0	0	0	0	1	0	0	1	0	1	1	1	0	1	0	0	0	1	1	0	0	1	1
ENSSSCT00000002223	1	1	0	0	0	1	0	0	0	0	0	0	0	0	0	0	0	0	0	0	0	0	0	0	0	1	0	1	0	0	0
ENSSSCT00000002225	1	1	0	0	0	0	0	0	0	0	0	0	0	1	0	1	0	0	0	0	0	0	0	0	1	0	0	0	0	0	1
ENSSSCT00000002226	1	1	0	0	0	0	0	0	0	0	0	0	0	1	0	1	0	0	0	0	0	0	0	0	1	0	0	0	0	0	1
ENSSSCT00000002227	1	1	0	0	0	0	0	0	0	0	0	0	0	1	0	1	0	0	0	0	0	0	0	0	1	0	1	0	0	0	1
ENSSSCT00000002228	0	0	0	0	0	0	0	0	0	0	0	1	0	0	0	0	0	0	0	0	0	0	0	0	0	1	1	0	0	0	0
ENSSSCT00000002229	0	0	0	1	0	0	0	0	0	0	0	0	0	0	0	0	0	0	1	0	0	0	0	0	0	1	1	1	0	0	0
ENSSSCT00000002230	0	0	0	0	0	0	0	0	0	0	0	0	0	0	0	0	0	0	0	0	0	0	0	0	0	0	1	0	0	0	0
ENSSSCT00000002231	0	0	0	0	0	0	1	0	0	0	0	0	0	0	0	0	0	1	0	0	0	1	0	0	1	0	0	0	0	0	0
ENSSSCT00000002232	0	0	0	0	0	1	1	1	0	0	1	0	0	0	0	0	0	1	0	0	0	0	0	0	1	0	0	0	0	0	1
ENSSSCT00000002233	1	0	0	1	1	0	1	1	0	0	0	0	0	0	0	0	0	0	0	1	0	0	0	0	1	0	0	1	0	0	1
ENSSSCT00000002234	0	0	0	1	0	0	0	1	0	1	0	0	0	1	0	0	0	0	0	0	0	1	1	0	0	0	1	1	0	1	1
ENSSSCT00000002235	0	0	0	0	0	0	0	0	0	0	0	0	0	0	0	0	0	0	0	1	0	0	0	0	0	0	0	0	0	1	0
ENSSSCT00000002236	1	1	0	1	0	0	0	0	0	0	0	0	0	0	0	0	0	0	0	1	0	0	0	0	0	0	1	0	0	0	0
ENSSSCT00000002238	1	1	0	1	0	0	0	0	0	0	0	0	0	0	0	0	0	0	1	0	0	0	0	0	0	0	1	0	0	0	0
ENSSSCT00000002239	1	1	0	0	0	0	0	0	0	0	0	0	0	0	0	0	0	0	0	0	0	0	0	0	0	0	0	0	0	0	0
ENSSSCT00000002241	0	0	0	0	0	0	0	0	0	0	0	0	0	0	0	0	0	0	0	0	0	0	0	0	0	0	0	0	0	1	0
ENSSSCT00000002243	0	0	0	0	0	0	0	0	0	0	0	0	0	0	0	0	0	0	0	0	0	0	1	0	0	0	1	0	0	0	0
ENSSSCT00000002244	0	0	0	1	0	0	0	0	0	0	0	0	0	0	0	0	0	0	0	0	0	0	0	0	1	0	0	1	0	0	0
ENSSSCT00000002245	0	0	0	1	0	0	0	0	0	0	0	0	0	0	0	0	0	0	0	0	0	0	0	0	1	0	0	1	0	0	0
ENSSSCT00000002248	0	0	0	0	0	0	0	0	0	0	0	0	1	0	0	1	0	0	0	0	0	0	0	0	0	0	0	0	0	0	0
ENSSSCT00000002252	1	1	0	1	0	0	0	1	0	0	0	0	1	0	0	1	0	0	1	1	0	0	0	0	0	0	1	0	0	0	1
ENSSSCT00000002253	0	0	0	0	0	0	0	0	0	0	0	0	0	0	0	0	0	0	0	0	0	0	0	0	0	0	0	0	0	0	1
ENSSSCT00000002254	0	0	0	1	0	0	0	0	0	0	0	0	0	0	0	0	0	0	1	0	0	0	0	0	1	0	1	0	0	0	0
ENSSSCT00000002255	1	1	0	1	0	1	1	1	1	0	0	0	1	1	0	0	0	1	1	1	1	1	0	0	1	1	1	1	0	1	1
ENSSSCT00000002259	0	0	0	0	0	0	0	0	0	0	0	0	0	0	0	0	0	0	0	0	0	0	0	0	0	0	0	1	0	0	0
ENSSSCT00000002265	0	0	0	0	0	1	1	0	0	0	0	0	0	0	0	0	0	0	1	1	0	0	0	0	0	0	1	0	0	0	0
ENSSSCT00000002266	0	0	0	0	0	1	1	0	0	0	1	0	0	0	0	0	0	0	1	0	1	0	0	0	1	0	0	1	0	0	0
ENSSSCT00000002268	0	0	0	1	0	0	0	0	0	0	0	0	0	0	0	0	0	0	1	0	0	0	0	0	1	1	0	1	0	0	1
ENSSSCT00000002271	0	0	0	0	0	0	0	0	0	0	0	0	0	0	0	0	0	0	1	0	0	0	0	0	0	0	0	1	0	0	0
ENSSSCT00000002274	1	1	0	0	0	1	1	1	1	0	0	0	0	0	0	0	1	0	0	1	0	1	0	0	0	0	1	1	0	1	1
ENSSSCT00000002276	0	0	0	0	0	0	1	0	0	0	0	0	0	0	0	0	0	0	1	0	0	0	0	0	0	0	0	0	0	0	0
ENSSSCT00000002278	0	0	0	0	1	0	0	0	1	1	0	0	0	1	0	0	0	0	0	0	0	1	0	0	1	1	0	1	0	0	0
ENSSSCT00000002281	0	0	0	1	1	1	1	0	1	1	1	1	1	1	0	1	1	1	1	1	0	1	1	0	1	1	1	1	0	1	1
ENSSSCT00000002282	0	0	0	0	0	0	0	0	0	0	0	0	0	0	0	0	0	1	0	0	1	0	0	0	0	0	1	0	0	0	1
ENSSSCT00000002283	1	1	0	1	0	0	0	0	1	1	0	0	1	0	0	1	0	1	1	0	0	1	0	0	1	0	1	1	0	1	0
ENSSSCT00000002284	1	1	0	1	0	0	0	0	1	1	0	0	1	0	0	1	0	1	1	0	0	1	0	0	1	0	1	1	0	1	0
ENSSSCT00000002285	1	1	0	1	0	0	0	0	1	0	0	0	0	0	0	0	0	0	1	0	0	1	1	0	1	0	1	0	0	0	0
ENSSSCT00000002293	0	1	0	0	0	0	1	1	0	0	0	0	1	0	0	0	0	1	0	0	0	0	1	0	0	0	0	0	0	0	1
ENSSSCT00000002294	0	0	0	1	0	1	0	0	0	0	0	0	0	0	0	0	1	0	1	0	0	0	0	0	0	0	1	1	0	0	0
ENSSSCT00000002325	0	0	0	1	0	1	1	0	0	0	0	0	0	0	0	0	0	1	1	1	0	0	1	0	0	0	1	0	0	1	1
ENSSSCT00000002326	0	0	0	1	0	1	1	0	0	0	0	0	0	0	0	0	0	1	1	1	0	0	1	0	0	0	1	0	0	1	1
ENSSSCT00000002363	1	1	0	0	0	1	0	1	0	0	1	0	0	0	0	0	0	0	1	0	1	0	0	0	0	0	1	0	0	0	1
ENSSSCT00000002364	0	0	0	1	0	0	0	0	0	0	0	0	0	0	0	0	0	0	0	0	0	0	0	0	0	0	0	1	0	1	0
ENSSSCT00000002366	0	0	0	0	0	0	1	1	0	0	0	1	0	0	0	0	0	0	1	0	0	0	0	0	0	1	0	0	0	0	0
ENSSSCT00000002369	0	0	0	0	0	1	1	0	0	0	0	0	0	0	0	0	0	0	0	0	0	0	0	0	0	0	0	0	0	0	0
ENSSSCT00000002377	1	1	0	0	0	1	0	1	0	0	1	0	0	0	0	0	0	0	1	0	1	0	0	0	0	0	1	0	0	0	1
ENSSSCT00000002378	0	0	0	1	0	0	0	0	0	0	0	0	0	0	0	0	0	0	0	0	0	0	0	0	0	0	0	1	0	1	0
ENSSSCT00000002379	0	1	0	0	0	0	0	1	1	0	0	0	1	0	0	0	0	0	0	0	0	0	0	0	0	0	1	0	0	0	0
ENSSSCT00000002381	0	0	0	0	0	1	1	0	0	0	0	0	0	0	0	0	0	0	0	0	0	0	0	0	0	0	0	0	0	0	0
ENSSSCT00000002387	0	0	0	0	0	0	0	0	0	0	0	0	0	0	0	1	0	0	0	0	1	0	0	0	0	0	0	0	0	0	0
ENSSSCT00000002388	0	1	0	1	0	0	0	1	0	0	0	0	0	0	0	1	0	0	0	0	1	0	1	0	1	0	0	1	0	0	1
ENSSSCT00000002389	1	1	0	0	0	0	0	0	0	0	0	0	0	0	0	0	0	0	1	0	0	0	0	0	1	0	1	0	0	0	0
ENSSSCT00000002390	0	0	0	0	1	0	0	0	0	0	1	0	0	0	0	0	1	1	0	0	1	1	1	0	0	0	0	0	0	0	1
ENSSSCT00000002392	0	0	0	0	0	0	1	0	0	0	0	0	0	0	0	0	0	0	0	0	0	0	0	0	0	0	1	1	0	0	0
ENSSSCT00000002396	0	0	0	0	0	0	0	0	0	0	0	0	0	0	0	0	0	0	0	0	0	0	1	0	0	0	0	0	0	0	0
ENSSSCT00000002399	0	1	0	0	0	1	1	0	0	0	0	0	1	0	0	0	0	1	0	0	0	0	1	0	1	1	1	1	0	0	0
ENSSSCT00000002490	0	0	0	0	0	0	0	0	0	0	0	0	0	0	0	0	0	0	0	0	0	0	0	0	0	0	1	0	0	0	0
ENSSSCT00000002493	0	0	0	1	0	1	1	0	0	1	0	0	1	1	0	0	0	1	0	0	0	0	0	0	1	1	0	1	0	0	1
ENSSSCT00000002494	0	0	0	1	0	1	1	0	0	1	0	0	1	1	0	0	0	1	0	0	0	0	0	0	1	1	0	1	0	0	1
ENSSSCT00000002497	0	0	0	1	0	1	1	0	0	0	0	0	0	0	0	0	0	0	1	0	0	0	0	0	0	0	1	0	0	0	0
ENSSSCT00000002498	0	0	0	1	0	0	0	0	0	0	0	0	0	0	0	0	1	0	0	0	0	1	0	0	0	0	1	0	0	0	1
ENSSSCT00000002499	0	0	0	0	0	0	0	0	0	0	0	0	0	0	0	0	0	0	1	0	0	1	1	0	0	0	0	0	0	0	1
ENSSSCT00000002500	1	1	0	0	0	0	0	0	0	0	0	0	1	0	0	1	0	1	1	0	0	0	0	0	0	0	0	0	0	0	0
ENSSSCT00000002507	0	0	0	1	0	1	1	0	0	0	0	0	1	0	0	0	0	0	1	0	1	1	0	0	1	0	1	0	0	1	0
ENSSSCT00000002508	1	0	0	0	0	0	0	0	0	0	0	1	0	0	1	0	0	0	1	1	0	1	0	0	1	0	0	1	0	1	0
ENSSSCT00000002510	0	0	0	1	1	0	0	1	0	0	1	1	1	0	0	0	0	0	1	0	1	0	0	0	0	0	0	1	0	0	0
ENSSSCT00000002511	0	0	0	0	0	0	0	0	0	0	0	0	0	0	0	0	0	0	1	0	0	0	0	0	0	0	0	0	0	0	0
ENSSSCT00000002516	1	1	0	1	0	1	1	0	0	0	0	1	0	0	0	0	0	1	1	1	0	1	0	0	1	1	1	1	0	0	0
ENSSSCT00000002520	0	0	0	0	0	0	0	0	0	0	0	0	0	0	0	0	0	0	1	0	0	0	0	0	0	0	0	0	0	0	0
ENSSSCT00000002523	0	1	0	0	0	0	0	0	0	0	0	0	0	0	0	0	0	0	1	1	1	1	1	0	0	1	1	0	0	1	1
ENSSSCT00000002527	1	1	0	0	0	0	1	1	0	0	0	0	0	0	0	0	0	0	0	0	0	0	0	0	0	0	0	0	0	0	0
ENSSSCT00000002528	0	0	0	0	0	0	0	0	0	0	0	0	0	0	0	0	0	0	1	0	0	0	0	0	0	0	0	0	0	0	0
ENSSSCT00000002532	0	0	0	0	0	0	0	1	0	0	0	0	0	0	1	0	0	0	0	0	1	0	0	0	0	0	0	0	0	0	0
ENSSSCT00000002533	0	0	0	0	0	0	0	0	0	0	1	0	0	0	0	1	0	0	0	0	0	0	0	0	0	1	0	0	0	0	1
ENSSSCT00000002534	1	1	0	1	1	0	1	0	1	0	0	1	0	0	0	0	0	0	1	0	1	1	0	0	1	1	1	0	0	0	1
ENSSSCT00000002536	0	0	0	1	0	0	1	1	0	0	0	0	0	0	0	0	0	1	1	1	0	0	0	0	1	0	1	1	0	0	1
ENSSSCT00000002537	0	1	0	0	0	0	0	0	0	0	0	0	0	0	0	0	1	0	0	0	1	0	0	0	0	0	1	0	0	0	0
ENSSSCT00000002539	0	0	0	1	0	0	0	1	1	0	0	1	0	0	0	1	0	0	1	1	1	0	1	0	1	0	0	0	0	0	1
ENSSSCT00000002542	0	0	0	0	1	0	0	0	0	0	0	1	0	0	0	0	0	0	1	0	0	0	0	0	0	1	0	0	0	0	0
ENSSSCT00000002543	0	0	0	0	0	0	0	1	0	0	0	0	0	0	0	0	0	0	1	0	0	0	0	0	0	0	0	1	0	0	1
ENSSSCT00000002545	0	0	0	0	0	0	0	0	0	0	0	0	0	0	0	0	0	0	0	0	1	0	0	0	0	1	0	1	0	0	0
ENSSSCT00000002549	0	0	0	0	1	0	0	0	0	0	0	0	0	0	0	0	0	0	0	0	1	0	1	0	0	0	0	0	0	0	1
ENSSSCT00000002550	0	0	0	0	0	0	0	0	0	0	0	0	0	0	0	0	0	0	0	1	1	0	0	0	0	0	0	1	0	0	0
ENSSSCT00000002551	0	0	0	1	1	0	0	0	0	0	0	1	1	0	0	1	0	0	0	0	0	1	1	0	0	1	0	1	0	1	1
ENSSSCT00000002553	1	1	0	0	0	0	0	0	0	0	0	0	0	0	0	0	0	0	0	0	0	1	0	0	1	0	1	1	0	0	0
ENSSSCT00000002554	0	0	0	0	0	0	0	1	0	0	0	0	0	0	0	0	0	0	0	1	1	1	0	0	0	0	0	1	0	0	0
ENSSSCT00000002555	1	1	0	1	0	0	0	0	1	0	0	0	0	1	1	0	0	0	0	1	0	0	0	0	0	1	1	0	0	1	0
ENSSSCT00000002556	0	0	0	0	0	1	1	0	0	1	0	0	1	0	0	0	1	0	0	0	0	0	0	0	0	0	0	0	0	1	0
ENSSSCT00000002557	0	1	0	0	1	1	1	0	0	0	0	0	0	0	0	0	0	0	0	0	0	0	1	0	0	0	1	0	0	0	1
ENSSSCT00000002558	0	0	0	1	0	0	1	1	0	1	0	0	0	1	0	0	0	0	1	0	0	0	0	0	1	0	1	1	0	0	1
ENSSSCT00000002561	0	0	0	1	1	0	0	0	0	0	0	0	0	0	0	0	0	0	0	0	0	0	0	0	0	0	1	0	0	1	1
ENSSSCT00000002568	1	1	0	1	0	1	1	0	0	0	0	0	1	0	0	0	0	0	1	0	0	1	0	0	1	0	1	0	0	0	0
ENSSSCT00000002569	0	0	0	0	0	0	0	0	1	0	0	0	0	0	0	0	1	0	1	0	0	0	0	1	1	0	0	0	0	1	0
ENSSSCT00000002574	0	0	0	0	0	0	0	0	0	0	0	0	0	0	0	0	0	0	0	0	0	0	0	0	1	0	0	0	0	0	0
ENSSSCT00000002575	0	0	0	0	0	0	0	0	0	0	0	0	0	0	0	0	0	0	1	0	0	0	0	0	0	0	0	0	0	1	0
ENSSSCT00000002576	0	0	0	0	1	1	1	0	0	0	1	0	0	0	1	0	0	0	0	0	1	0	0	0	1	0	0	0	0	0	0
ENSSSCT00000002578	0	0	0	0	0	0	0	0	0	0	0	1	0	0	0	0	0	0	0	0	0	1	0	0	0	0	0	0	0	0	0
ENSSSCT00000002593	1	1	0	1	0	0	0	1	0	0	1	0	0	1	0	0	0	0	1	0	0	0	0	0	0	0	0	0	0	0	0
ENSSSCT00000002595	0	1	0	0	0	1	1	0	0	0	0	0	0	0	1	1	0	0	0	0	1	0	0	0	0	0	1	1	0	0	0
ENSSSCT00000002597	0	0	0	1	0	0	0	0	0	1	0	1	1	1	0	0	0	0	1	0	0	1	0	0	0	0	0	0	0	0	0
ENSSSCT00000002599	0	0	0	0	1	0	0	0	0	0	0	0	0	0	1	0	0	0	0	0	0	0	0	0	0	0	0	0	0	0	0
ENSSSCT00000002601	0	0	0	1	0	0	0	0	0	1	0	1	1	1	0	0	0	0	1	0	0	1	0	0	0	0	0	0	0	0	0
ENSSSCT00000002602	0	0	0	0	1	0	0	0	0	0	0	0	0	0	1	0	0	0	0	0	0	0	0	0	0	0	0	0	0	0	0
ENSSSCT00000002603	0	0	0	0	1	0	0	1	0	0	0	0	0	0	0	0	0	1	0	0	0	0	0	0	1	0	1	0	0	1	0
ENSSSCT00000002604	0	0	0	0	1	0	0	1	0	0	0	0	0	0	0	0	0	1	0	0	0	0	0	0	1	0	1	0	0	1	0
ENSSSCT00000002605	1	0	0	1	0	0	0	0	0	0	0	0	0	0	0	0	0	0	1	0	0	0	0	0	0	0	1	0	0	0	0
ENSSSCT00000002609	0	0	0	0	0	0	1	0	0	0	0	1	0	0	0	0	0	0	1	0	0	1	0	0	0	0	0	0	0	0	0
ENSSSCT00000002613	0	1	0	0	1	0	0	0	1	0	0	0	0	0	0	0	0	0	0	0	0	0	0	0	1	0	1	0	0	1	0
ENSSSCT00000002616	1	1	0	0	0	0	0	0	0	0	1	1	0	0	0	0	0	0	1	0	0	1	0	0	0	0	1	0	0	0	1
ENSSSCT00000002618	0	0	0	0	0	0	0	0	0	0	0	0	0	0	0	0	0	0	0	0	0	0	0	0	0	1	0	1	0	0	0
ENSSSCT00000002620	0	0	0	0	0	0	0	0	0	1	0	0	1	0	0	0	0	0	0	0	0	0	1	0	0	0	0	0	0	0	0
ENSSSCT00000002622	1	1	0	0	1	1	1	0	0	0	0	1	0	0	0	0	0	0	1	1	0	1	1	0	1	0	0	1	0	0	1
ENSSSCT00000002623	1	1	0	0	0	1	1	1	1	0	0	0	0	0	0	0	0	0	1	0	0	0	0	0	1	1	0	0	0	0	0
ENSSSCT00000002624	0	0	0	0	0	0	0	0	0	0	0	0	0	0	0	0	0	0	0	0	0	0	0	0	1	0	0	1	0	0	0
ENSSSCT00000002626	1	1	0	0	0	1	1	1	1	0	0	0	0	0	0	0	0	0	1	0	0	0	0	0	1	1	0	0	0	0	0
ENSSSCT00000002629	0	0	0	0	0	0	0	0	0	0	0	0	0	0	0	0	0	0	0	0	0	0	0	0	1	0	0	1	0	0	0
ENSSSCT00000002630	1	1	0	1	0	1	1	1	0	1	0	0	1	0	0	0	0	0	1	1	1	1	0	0	1	0	1	0	0	1	1
ENSSSCT00000002631	0	0	0	1	0	0	0	0	0	0	0	0	1	0	0	0	0	1	1	0	1	0	0	0	0	0	1	0	0	0	1
ENSSSCT00000002632	0	1	0	1	0	0	0	0	0	0	0	0	1	0	0	0	0	0	0	1	0	0	0	0	1	0	1	0	0	0	1
ENSSSCT00000002636	1	1	0	0	0	0	1	0	0	0	0	0	0	0	0	1	0	1	1	1	1	0	1	0	0	0	0	0	1	0	1
ENSSSCT00000002639	1	1	0	1	0	1	1	1	1	1	0	0	0	1	0	0	1	0	1	0	1	0	0	0	1	1	1	1	0	1	1
ENSSSCT00000002641	0	1	0	1	0	1	1	0	0	0	0	0	0	0	0	0	0	0	1	0	0	1	1	0	1	0	1	0	0	1	0
ENSSSCT00000002643	0	0	0	1	0	0	0	0	0	0	1	1	0	1	0	1	1	0	0	0	0	0	1	0	0	0	1	1	0	1	1
ENSSSCT00000002644	0	0	0	1	0	0	0	0	0	0	0	0	0	0	0	0	0	0	0	1	0	0	0	0	1	0	1	0	0	0	0
ENSSSCT00000002645	0	0	0	0	0	0	0	0	0	0	0	0	0	0	0	1	0	0	0	0	0	0	0	0	0	0	0	0	0	0	0
ENSSSCT00000002649	0	0	0	1	0	0	0	0	0	0	0	1	0	0	0	0	0	0	1	0	0	1	0	0	0	1	0	0	0	1	0
ENSSSCT00000002650	0	0	0	1	1	0	1	0	1	0	0	1	0	0	0	0	0	1	0	0	0	0	1	0	0	0	1	1	0	1	1
ENSSSCT00000002651	1	1	0	0	0	0	0	0	0	0	1	0	0	0	0	0	0	0	0	0	1	0	0	0	1	1	0	1	0	0	0
ENSSSCT00000002652	0	0	0	1	0	1	1	1	0	0	0	1	0	0	1	1	0	0	1	1	0	1	0	0	1	1	1	1	0	1	1
ENSSSCT00000002653	0	0	0	0	0	0	0	0	0	0	0	0	1	0	0	0	0	0	0	0	0	0	0	0	0	0	0	0	0	0	0
ENSSSCT00000002664	0	0	0	1	0	1	1	0	0	0	0	1	0	0	0	0	1	0	1	0	0	1	1	0	1	0	1	0	0	1	0
ENSSSCT00000002667	0	0	0	0	0	0	0	0	0	0	0	0	0	0	0	0	0	0	0	0	0	0	0	0	0	0	1	0	0	0	0
ENSSSCT00000002673	0	0	0	0	0	0	0	0	0	0	1	0	0	0	0	0	0	0	0	0	0	0	0	0	0	0	1	1	0	0	0
ENSSSCT00000002675	0	0	0	1	0	0	0	0	0	0	0	0	0	0	0	0	0	0	0	0	0	0	0	0	1	0	1	0	0	0	0
ENSSSCT00000002683	1	1	0	0	0	0	0	0	0	0	0	1	0	0	0	0	0	0	0	0	0	0	0	0	0	0	1	1	1	0	0
ENSSSCT00000002689	1	1	0	1	1	0	0	1	0	1	0	0	0	1	0	0	1	1	1	1	0	0	0	0	0	0	0	0	0	0	1
ENSSSCT00000002691	1	1	0	1	1	0	0	1	0	1	0	0	0	1	0	0	1	1	1	1	0	0	0	0	0	0	0	0	0	0	1
ENSSSCT00000002695	0	0	0	1	0	0	0	1	0	0	0	0	0	0	1	1	0	1	0	0	1	1	0	0	1	0	0	1	0	1	0
ENSSSCT00000002697	0	0	0	0	0	0	0	0	0	0	0	0	0	0	0	0	0	0	0	0	0	0	0	0	0	0	0	0	0	1	0
ENSSSCT00000002698	0	1	0	1	0	1	0	0	1	1	0	0	0	0	0	0	0	1	1	0	1	1	0	0	0	0	1	0	0	1	1
ENSSSCT00000002701	0	0	0	0	1	0	0	0	1	0	0	1	0	0	1	0	0	0	0	0	0	1	1	0	0	0	1	0	0	0	0
ENSSSCT00000002703	1	1	0	0	1	0	0	0	0	0	0	0	0	0	0	0	0	0	0	0	0	0	0	0	0	0	1	1	0	0	0
ENSSSCT00000002704	0	0	0	1	0	0	0	0	0	0	0	0	0	0	0	0	0	0	0	0	0	0	0	0	1	0	0	0	0	0	0
ENSSSCT00000002705	1	1	0	0	0	0	0	1	1	0	0	1	0	0	0	0	0	1	0	0	1	1	0	0	0	1	1	0	0	1	0
ENSSSCT00000002707	0	1	0	1	0	0	0	1	1	0	1	0	0	0	0	0	0	0	0	0	0	0	0	0	0	0	1	0	0	1	0
ENSSSCT00000002713	0	0	0	1	0	0	0	0	0	0	0	0	0	0	0	0	0	0	0	0	0	0	0	0	0	0	0	0	0	0	0
ENSSSCT00000002714	1	1	0	0	0	0	0	1	0	0	0	0	0	0	0	0	0	0	1	0	0	0	0	0	1	0	1	1	0	0	1
ENSSSCT00000002715	0	0	0	0	1	0	0	0	0	0	0	0	0	0	0	0	0	0	0	0	0	0	0	0	0	0	0	0	0	0	0
ENSSSCT00000002716	0	0	0	0	0	0	0	0	0	0	0	0	0	0	0	1	0	0	0	0	1	0	0	0	0	0	0	0	0	1	0
ENSSSCT00000002718	0	0	0	0	0	0	1	0	0	0	0	0	1	0	1	1	0	0	0	1	1	1	0	0	0	0	0	0	0	0	1
ENSSSCT00000002721	0	0	0	0	1	0	1	0	1	0	0	0	0	0	0	0	0	0	0	0	0	1	0	0	0	0	0	0	0	0	0
ENSSSCT00000002722	0	0	0	1	1	0	1	0	1	0	0	1	0	0	0	0	0	1	0	0	0	1	0	0	1	0	1	1	0	0	1
ENSSSCT00000002723	0	0	0	1	1	0	1	0	1	0	0	1	0	0	0	0	0	1	0	0	0	1	0	0	1	0	1	1	0	0	1
ENSSSCT00000002724	0	0	0	0	1	0	1	0	1	0	0	0	0	0	0	0	0	0	0	0	0	1	0	0	0	0	0	0	0	0	0
ENSSSCT00000002725	0	0	0	0	0	0	0	0	1	0	0	0	0	0	0	0	0	0	0	0	0	1	1	0	1	0	0	1	0	0	0
ENSSSCT00000002726	1	1	0	0	0	1	1	0	0	1	0	0	0	1	0	0	0	0	0	0	0	0	0	0	1	0	1	1	0	0	0
ENSSSCT00000002728	1	1	0	1	1	1	1	0	0	1	0	1	1	1	1	0	0	1	1	1	1	1	0	0	1	1	1	1	0	1	0
ENSSSCT00000002729	0	0	0	0	0	1	0	0	0	0	0	0	0	0	0	1	0	0	1	0	0	0	0	0	1	0	0	0	0	0	1
ENSSSCT00000002730	0	0	0	0	0	0	0	0	0	0	0	0	0	0	0	1	0	0	0	0	0	0	0	0	0	0	0	0	0	0	0
ENSSSCT00000002731	0	0	0	1	1	0	0	0	0	0	0	0	0	0	0	0	0	0	1	0	0	0	0	0	0	0	1	0	0	1	1
ENSSSCT00000002733	0	0	0	1	0	0	0	0	0	0	0	0	0	0	0	0	0	0	0	0	0	0	0	0	0	0	1	0	0	0	1
ENSSSCT00000002734	0	0	0	1	0	1	1	0	0	0	0	0	0	0	0	1	0	0	0	0	1	0	0	0	0	0	0	1	0	0	0
ENSSSCT00000002739	1	1	0	1	0	1	1	0	0	0	1	0	0	1	0	0	0	0	1	0	0	0	0	0	1	0	1	1	0	0	1
ENSSSCT00000002742	0	0	0	0	0	0	0	0	0	0	0	0	0	0	1	1	0	0	0	0	0	0	0	0	0	0	1	1	0	0	1
ENSSSCT00000002743	0	0	0	0	0	0	0	0	0	0	0	0	0	0	0	0	0	0	0	0	0	0	0	0	0	0	0	1	0	0	0
ENSSSCT00000002744	0	0	0	0	0	0	0	0	0	0	0	0	0	0	0	0	0	0	0	0	0	0	0	0	0	0	0	1	0	0	0
ENSSSCT00000002745	0	0	0	0	0	0	0	0	0	0	0	0	0	0	0	0	0	0	0	0	0	0	0	0	0	0	0	1	0	0	0
ENSSSCT00000002746	1	1	0	1	0	0	0	1	0	0	0	0	1	0	1	1	0	0	0	0	1	1	0	0	1	1	1	1	0	0	0
ENSSSCT00000002749	0	0	0	0	0	0	0	0	0	0	0	0	0	0	0	0	0	0	0	0	0	0	0	0	0	0	1	0	0	0	0
ENSSSCT00000002750	0	0	0	0	0	0	0	0	0	0	0	0	0	0	0	0	0	0	0	0	0	0	0	0	0	1	0	0	0	0	0
ENSSSCT00000002751	0	0	0	1	0	1	1	0	0	0	0	0	0	0	0	0	0	0	1	0	0	0	0	0	0	0	1	0	0	0	0
ENSSSCT00000002752	0	0	0	1	0	1	1	0	0	0	0	0	0	0	0	0	0	0	1	0	0	0	0	0	0	0	1	0	0	0	0
ENSSSCT00000002754	0	0	0	0	0	0	0	0	0	1	0	0	0	1	0	0	0	0	0	0	1	1	0	0	0	0	0	0	0	0	0
ENSSSCT00000002755	0	0	0	1	0	1	1	0	0	0	0	0	0	0	0	0	0	0	1	0	0	0	0	0	0	0	1	0	0	0	0
ENSSSCT00000002756	0	0	0	1	0	1	1	0	0	0	0	0	0	0	0	0	0	0	1	0	0	0	0	0	0	0	1	0	0	0	0
ENSSSCT00000002757	0	0	0	0	0	0	1	0	0	0	0	0	0	0	0	0	0	1	0	1	0	1	0	0	0	0	0	1	0	0	0
ENSSSCT00000002760	0	0	0	1	0	0	1	1	0	0	0	0	0	0	0	0	0	1	1	0	0	0	0	0	1	1	1	1	0	0	1
ENSSSCT00000002763	1	1	0	1	0	0	0	1	0	0	0	0	0	0	0	0	0	1	1	0	0	1	0	0	1	1	1	1	0	0	1
ENSSSCT00000002764	0	0	0	1	0	0	0	1	0	0	0	0	0	0	0	0	0	0	1	0	0	0	0	0	0	0	1	1	0	0	0
ENSSSCT00000002765	0	0	0	1	0	0	0	1	0	0	0	0	0	0	0	0	0	0	1	0	0	0	0	0	0	0	1	1	0	0	0
ENSSSCT00000002771	0	0	0	0	0	0	0	0	0	0	0	0	0	0	0	1	1	0	0	0	0	1	0	0	0	0	1	0	0	1	1
ENSSSCT00000002772	0	0	0	0	0	0	0	0	0	0	0	0	0	0	0	1	1	0	0	0	0	1	0	0	0	0	1	0	0	1	1
ENSSSCT00000002774	0	0	0	0	1	1	1	1	1	0	0	1	0	0	0	0	0	0	0	0	0	1	0	0	1	0	1	0	0	0	0
ENSSSCT00000002775	1	1	0	1	0	0	1	0	0	0	0	0	0	0	0	0	1	1	1	0	0	1	1	0	1	0	1	1	0	0	1
ENSSSCT00000002777	0	0	1	1	0	0	0	0	0	0	0	0	0	0	0	0	0	1	0	0	1	0	0	0	0	1	1	1	0	0	1
ENSSSCT00000002780	0	0	1	1	0	0	0	0	0	0	0	0	0	0	0	0	0	1	0	0	1	0	0	0	0	1	1	1	0	0	1
ENSSSCT00000002781	1	0	0	0	0	0	0	0	0	1	0	0	0	1	0	0	0	0	1	1	1	0	1	0	0	1	0	0	0	1	1
ENSSSCT00000002782	0	0	0	0	1	0	0	0	0	0	0	0	0	0	1	0	0	0	0	0	0	0	1	0	0	0	0	0	0	1	0
ENSSSCT00000002783	1	1	0	0	0	0	1	0	0	0	0	0	0	0	0	0	0	0	0	1	0	0	0	0	0	1	1	1	0	0	0
ENSSSCT00000002784	0	0	0	1	0	0	0	0	0	0	0	0	0	0	0	0	0	0	0	0	0	0	0	0	1	0	0	0	0	0	0
ENSSSCT00000002790	0	0	0	1	0	1	0	1	0	1	0	0	1	1	0	1	0	0	0	0	0	0	0	0	0	1	1	1	0	0	1
ENSSSCT00000002796	0	0	0	0	0	0	0	0	0	0	0	0	0	0	0	1	0	0	0	0	0	0	0	0	0	0	1	1	0	1	0
ENSSSCT00000002797	0	0	0	1	0	1	1	1	0	0	0	1	0	0	0	0	0	0	1	0	0	1	1	0	0	0	1	0	0	1	1
ENSSSCT00000002800	0	0	1	1	0	1	1	0	0	0	0	0	0	0	0	0	0	0	1	0	0	0	0	0	1	0	1	1	0	1	0
ENSSSCT00000002801	1	1	0	0	0	1	1	0	0	1	0	0	0	1	0	0	0	0	1	1	0	0	0	0	0	1	1	1	0	1	1
ENSSSCT00000002802	1	1	0	1	0	1	1	0	0	0	0	0	1	0	1	0	0	0	1	0	0	0	0	0	0	0	1	1	0	1	1
ENSSSCT00000002805	1	1	0	1	1	1	0	0	0	0	0	0	0	0	0	0	0	1	1	0	0	0	0	0	0	0	1	0	0	1	1
ENSSSCT00000002807	0	0	0	1	0	0	1	0	0	0	0	0	0	0	0	0	0	0	0	0	0	0	0	0	0	0	0	0	0	0	0
ENSSSCT00000002809	0	0	0	1	1	0	0	0	0	0	0	0	1	0	0	0	0	0	1	0	0	1	0	0	1	0	1	0	0	0	1
ENSSSCT00000002810	0	0	0	1	1	1	1	0	1	0	0	0	0	0	0	0	0	1	1	0	1	1	0	0	0	1	1	1	0	0	1
ENSSSCT00000002811	0	0	0	0	1	0	0	0	0	0	0	0	0	0	0	0	0	1	0	0	1	1	0	0	0	0	1	0	0	0	0
ENSSSCT00000002815	0	0	0	1	0	0	0	0	0	0	0	0	1	1	0	1	0	0	0	0	0	0	0	0	0	1	1	1	0	1	1
ENSSSCT00000002817	0	0	0	0	0	0	0	0	0	0	0	0	0	0	1	0	0	0	0	0	0	0	0	0	0	0	1	0	0	1	0
ENSSSCT00000002825	0	0	0	0	0	0	1	0	0	0	0	0	1	0	0	0	0	1	1	0	1	0	0	0	0	0	1	1	0	0	1
ENSSSCT00000002826	1	1	0	1	0	0	0	0	0	0	1	0	0	0	0	0	0	0	0	0	0	0	1	0	1	0	1	0	0	1	1
ENSSSCT00000002827	1	1	0	1	0	0	0	0	0	0	1	0	0	0	0	0	0	0	0	0	0	0	1	0	1	0	1	0	0	1	1
ENSSSCT00000002828	1	1	0	1	0	0	0	0	0	0	1	0	0	0	0	0	0	0	0	0	0	0	1	0	1	0	1	0	0	1	1
ENSSSCT00000002833	0	0	0	1	0	0	0	0	0	1	0	0	0	1	0	0	0	0	1	0	0	0	0	0	0	0	0	0	0	1	0
ENSSSCT00000002839	1	1	0	1	0	0	0	1	1	0	0	0	0	0	0	0	0	0	1	0	0	1	0	0	0	0	1	0	0	0	0
ENSSSCT00000002842	0	0	0	0	0	0	1	0	0	0	0	0	0	0	0	0	0	0	0	0	0	0	0	0	0	0	0	1	0	0	0
ENSSSCT00000002907	0	0	0	0	0	0	0	0	0	0	0	0	0	0	0	1	0	0	1	0	0	0	0	0	0	0	0	1	0	0	1
ENSSSCT00000002908	0	0	0	1	0	0	0	0	0	0	0	0	0	0	0	0	0	0	1	0	1	0	0	0	0	0	0	0	0	0	0
ENSSSCT00000002909	0	0	0	0	1	0	0	0	0	0	0	0	0	0	0	0	0	0	0	0	0	0	0	0	0	0	0	0	0	0	0
ENSSSCT00000002915	0	0	0	0	0	0	0	0	1	0	0	1	1	0	0	0	0	0	1	0	0	0	0	0	0	1	1	0	0	0	1
ENSSSCT00000002917	0	0	0	0	0	0	0	0	0	1	0	0	0	1	0	0	0	0	1	0	0	0	0	0	0	0	1	0	0	0	0
ENSSSCT00000002920	1	1	0	1	0	0	1	0	0	0	0	0	1	0	0	1	1	1	0	1	1	0	0	0	1	0	1	1	0	1	1
ENSSSCT00000002923	0	0	0	0	0	0	0	0	0	0	0	0	0	0	0	1	0	0	1	0	0	0	0	0	1	0	0	1	0	0	0
ENSSSCT00000002927	0	0	0	1	0	1	1	0	0	0	0	0	0	0	0	0	0	1	0	1	0	0	0	0	1	0	0	1	0	0	0
ENSSSCT00000002932	0	0	0	0	0	1	1	0	0	0	0	0	0	0	0	0	0	0	0	0	0	0	0	0	0	0	1	1	0	0	0
ENSSSCT00000002941	0	0	0	1	0	1	1	0	0	1	0	0	0	1	0	0	0	1	1	0	0	0	0	0	0	0	1	1	0	0	0
ENSSSCT00000002943	0	0	0	1	0	0	1	0	0	1	0	0	0	0	0	0	0	0	1	1	1	0	0	0	0	0	1	0	0	1	0
ENSSSCT00000002945	0	0	0	1	0	0	1	0	0	0	0	0	0	0	0	0	0	0	1	0	0	0	0	0	0	1	1	0	0	0	1
ENSSSCT00000002946	0	0	0	0	0	0	0	0	0	0	0	1	0	0	0	1	0	0	0	0	1	1	0	0	0	0	1	0	0	0	1
ENSSSCT00000002947	1	0	0	1	0	1	1	1	0	0	0	1	0	0	0	1	0	1	1	0	0	0	0	0	0	0	1	1	0	1	1
ENSSSCT00000002953	0	0	0	1	0	0	0	0	0	0	0	0	0	0	0	0	0	0	1	1	1	1	0	0	1	0	0	1	0	1	0
ENSSSCT00000002954	0	0	0	1	0	0	1	0	0	0	0	0	0	0	0	0	0	1	1	1	0	0	0	0	0	0	1	1	0	0	0
ENSSSCT00000002955	0	0	0	0	0	0	0	1	0	0	0	1	0	0	0	0	0	1	0	1	1	0	0	0	1	0	0	0	0	0	0
ENSSSCT00000002957	0	0	0	0	0	0	0	0	0	0	0	0	0	0	0	0	0	0	0	0	0	0	0	0	0	0	1	0	0	0	0
ENSSSCT00000002958	0	0	0	1	0	0	0	0	0	0	0	1	0	0	0	0	0	0	0	1	1	1	0	0	1	0	1	1	0	1	0
ENSSSCT00000002961	0	0	1	0	1	0	0	0	0	0	0	0	0	0	1	0	0	0	0	0	0	0	0	0	1	0	0	1	0	0	1
ENSSSCT00000002962	0	0	0	0	0	0	0	0	0	0	0	0	0	0	0	0	0	0	0	0	0	1	0	0	0	0	0	1	0	0	1
ENSSSCT00000002967	1	1	0	1	1	0	0	0	1	1	0	1	0	1	0	0	0	1	1	0	0	1	0	0	0	0	1	1	0	1	0
ENSSSCT00000002968	0	1	0	1	1	1	0	1	0	0	0	0	1	0	1	0	0	0	1	0	1	1	0	0	0	0	1	1	0	0	0
ENSSSCT00000002974	0	0	0	0	0	0	0	1	0	0	0	0	0	0	0	0	0	0	1	0	0	0	0	0	0	0	0	0	0	0	0
ENSSSCT00000002975	0	0	0	1	0	1	1	1	0	0	0	0	0	0	0	0	0	1	1	0	0	0	0	0	0	0	1	1	0	0	1
ENSSSCT00000002977	0	0	0	0	0	0	0	0	0	0	0	0	0	0	0	1	0	0	0	0	0	0	0	0	0	0	0	0	0	0	0
ENSSSCT00000002978	0	0	0	0	0	0	0	0	0	0	0	0	1	0	0	1	0	0	1	0	0	1	0	0	0	0	0	1	0	0	0
ENSSSCT00000002987	0	0	0	0	0	0	0	0	0	0	0	0	0	0	0	0	1	0	0	0	0	0	0	0	0	0	0	0	0	0	0
ENSSSCT00000002998	0	0	0	0	0	0	0	0	0	1	0	0	0	0	0	0	0	0	1	0	0	0	0	0	0	0	0	0	0	1	0
ENSSSCT00000003000	0	0	0	0	0	0	0	0	0	0	0	0	0	0	0	0	0	0	0	0	0	0	1	0	0	1	0	0	0	0	0
ENSSSCT00000003001	0	1	0	1	0	0	0	0	1	0	0	0	0	0	0	0	1	0	1	0	0	0	0	0	0	0	1	1	0	0	0
ENSSSCT00000003004	1	1	0	1	0	0	0	1	1	0	1	1	0	0	0	0	1	0	0	1	0	0	0	0	0	0	1	1	0	0	1
ENSSSCT00000003005	0	0	0	0	0	0	0	0	0	0	0	0	0	0	0	1	0	0	0	1	0	0	0	0	0	0	0	0	0	0	1
ENSSSCT00000003006	0	1	0	1	0	0	1	0	0	0	0	0	0	0	0	0	0	0	0	0	0	0	1	0	1	0	1	1	0	0	1
ENSSSCT00000003008	0	1	0	0	0	0	0	0	0	0	0	0	0	0	0	0	0	0	1	0	0	0	0	0	1	0	0	0	0	0	0
ENSSSCT00000003014	0	1	0	0	0	1	1	0	1	0	0	0	0	0	1	0	0	0	1	0	0	1	0	0	1	0	1	0	0	0	0
ENSSSCT00000003016	1	1	0	1	0	1	1	0	0	0	0	0	0	0	0	0	0	0	0	0	0	0	0	0	0	0	1	1	0	0	1
ENSSSCT00000003022	1	1	0	0	1	0	1	0	1	1	0	0	0	0	0	0	0	0	0	0	0	0	0	0	0	0	0	1	0	0	1
ENSSSCT00000003025	0	0	0	0	0	0	1	0	0	0	0	0	0	1	0	0	0	0	1	0	0	0	0	0	0	0	0	1	0	0	1
ENSSSCT00000003032	1	1	0	1	0	0	0	0	0	1	0	0	1	0	0	0	0	0	1	0	0	0	1	0	1	0	1	1	0	0	1
ENSSSCT00000003036	1	1	0	1	0	1	1	1	0	0	1	0	0	0	1	1	0	0	0	1	0	0	0	0	0	0	1	0	0	1	1
ENSSSCT00000003039	1	1	0	1	0	0	0	0	0	1	0	0	0	1	0	1	0	1	1	1	0	0	1	0	0	0	1	0	0	0	0
ENSSSCT00000003044	0	0	0	0	0	0	0	0	0	0	0	0	0	0	0	0	0	0	0	0	0	0	0	0	0	0	1	0	0	0	0
ENSSSCT00000003045	0	0	0	1	0	1	1	0	0	0	0	0	0	0	0	0	0	0	1	1	0	0	0	0	0	0	1	1	0	0	0
ENSSSCT00000003046	0	0	0	1	0	0	0	0	0	0	0	0	0	0	0	0	0	0	1	0	0	0	0	0	0	0	1	0	0	0	0
ENSSSCT00000003050	1	1	0	1	0	1	1	0	0	0	0	0	1	0	0	0	0	1	0	0	0	0	0	0	0	1	1	0	0	0	0
ENSSSCT00000003051	1	1	0	1	0	0	0	0	0	0	0	1	1	0	0	0	0	0	0	0	0	1	0	0	0	0	0	0	0	0	0
ENSSSCT00000003052	0	1	0	0	0	1	0	0	0	0	0	0	0	0	0	0	1	0	1	1	0	0	0	0	0	0	1	0	0	0	0
ENSSSCT00000003053	0	1	0	1	0	1	1	0	0	0	0	0	1	0	0	0	0	1	1	1	1	0	0	0	1	0	0	1	0	0	1
ENSSSCT00000003054	0	0	0	0	0	0	0	0	0	1	0	0	0	1	0	0	0	0	1	0	1	0	0	0	0	0	0	1	0	0	1
ENSSSCT00000003055	0	1	0	0	1	1	1	0	0	0	0	0	0	0	0	0	0	0	1	1	1	0	0	0	0	0	1	1	0	0	0
ENSSSCT00000003056	1	1	0	0	0	1	1	1	0	0	0	0	0	0	0	0	0	0	1	0	0	1	0	0	0	0	1	1	0	0	0
ENSSSCT00000003057	0	0	0	0	0	0	1	1	0	1	1	1	1	0	1	1	1	1	1	0	1	1	0	0	0	0	1	1	0	1	1
ENSSSCT00000003058	0	0	0	0	0	0	0	0	0	0	0	0	0	0	0	0	0	0	0	0	0	0	0	0	1	0	0	0	0	0	1
ENSSSCT00000003059	1	1	0	1	1	0	1	0	0	0	1	0	0	0	1	0	0	0	1	1	0	0	1	0	0	0	1	1	0	0	0
ENSSSCT00000003060	0	0	0	0	0	0	0	0	0	0	0	0	0	0	0	0	0	0	0	0	1	0	0	0	0	0	0	1	0	0	0
ENSSSCT00000003062	0	0	0	1	0	0	0	0	0	0	0	0	0	0	0	0	0	0	0	0	0	0	1	0	1	0	1	0	0	0	0
ENSSSCT00000003065	0	0	0	0	0	0	0	0	0	1	0	0	0	1	0	0	0	0	0	0	0	0	0	0	0	0	1	0	0	0	0
ENSSSCT00000003066	1	1	0	0	0	0	0	0	0	0	0	0	0	0	0	0	0	0	0	0	1	0	0	0	0	0	0	0	0	0	0
ENSSSCT00000003068	1	1	0	0	0	0	0	0	1	1	0	0	0	1	0	0	1	0	1	0	0	0	0	0	0	0	0	0	0	1	0
ENSSSCT00000003069	1	1	0	1	1	1	1	1	1	1	0	1	1	1	0	0	0	1	1	0	0	1	0	0	0	1	1	1	0	0	1
ENSSSCT00000003070	0	0	0	1	0	0	0	0	0	1	0	0	0	0	0	0	0	1	0	0	0	0	0	0	0	0	0	0	0	0	0
ENSSSCT00000003072	1	1	0	0	0	1	1	0	0	0	0	0	0	0	0	1	0	0	1	0	1	0	0	0	0	1	1	1	0	0	0
ENSSSCT00000003073	0	0	0	1	0	1	1	0	0	0	0	0	0	0	0	0	0	0	0	0	0	0	0	0	0	0	0	0	0	0	0
ENSSSCT00000003074	0	0	0	0	0	1	1	0	0	1	1	0	0	1	0	0	0	0	1	1	0	0	0	0	1	1	1	0	0	1	0
ENSSSCT00000003075	1	1	0	1	0	0	0	1	0	0	1	0	1	0	0	1	0	0	1	0	0	0	0	0	1	1	1	1	0	1	0
ENSSSCT00000003076	0	0	0	0	0	0	0	0	0	0	1	0	0	0	0	0	0	0	0	0	0	0	0	0	0	0	0	0	0	0	0
ENSSSCT00000003077	0	0	0	1	0	0	0	0	0	1	0	0	0	1	0	0	0	0	0	0	0	0	0	0	0	0	1	0	0	0	0
ENSSSCT00000003078	1	1	0	0	0	1	0	1	0	1	0	0	0	1	0	0	0	0	1	0	0	0	1	0	1	0	1	0	0	1	1
ENSSSCT00000003084	0	0	0	0	0	0	0	0	0	0	0	0	0	0	0	0	0	0	0	0	0	0	0	0	0	0	0	1	0	0	1
ENSSSCT00000003085	0	1	0	1	0	1	0	0	1	0	0	0	0	0	0	0	0	1	1	1	0	0	1	0	1	1	1	0	0	0	0
ENSSSCT00000003086	0	0	0	0	0	0	0	0	0	0	0	1	0	0	0	0	0	0	0	0	0	1	1	0	0	0	0	0	0	0	0
ENSSSCT00000003087	0	0	0	0	0	1	1	1	0	0	0	0	0	0	0	0	0	0	1	0	1	0	0	0	1	0	1	1	0	0	0
ENSSSCT00000003088	0	0	0	0	0	1	1	0	0	0	0	1	0	1	0	0	0	0	1	0	0	1	0	0	1	0	0	0	0	0	1
ENSSSCT00000003089	0	0	0	0	0	1	1	0	0	0	0	1	0	1	0	0	0	0	1	0	0	1	0	0	1	0	0	0	0	0	1
ENSSSCT00000003090	0	0	0	0	0	1	1	1	0	0	0	0	0	0	0	0	0	1	1	0	0	0	0	0	0	0	1	1	0	1	0
ENSSSCT00000003091	0	0	0	0	0	0	0	0	0	0	0	0	0	0	0	0	0	0	0	0	0	0	0	0	1	0	0	1	0	0	0
ENSSSCT00000003092	0	0	0	1	1	1	1	0	0	0	1	0	0	0	0	0	0	0	1	1	0	0	0	0	0	0	1	0	0	0	0
ENSSSCT00000003097	0	1	0	0	0	1	0	0	0	0	0	1	0	0	0	0	0	0	0	0	1	0	0	0	0	0	1	0	0	0	1
ENSSSCT00000003099	0	0	0	0	0	0	0	0	0	0	0	0	0	0	0	1	0	0	0	1	0	0	0	0	0	0	0	1	0	0	1
ENSSSCT00000003100	0	0	0	1	0	0	0	0	0	0	0	0	0	0	0	0	0	0	1	0	0	0	0	0	0	0	0	0	0	0	0
ENSSSCT00000003101	0	0	0	0	0	0	0	0	0	0	0	0	0	0	0	0	0	0	0	1	0	0	0	0	0	0	0	1	0	0	0
ENSSSCT00000003102	1	1	0	1	0	1	1	0	0	0	0	1	0	0	0	0	0	0	1	0	0	1	1	0	1	0	1	0	0	1	0
ENSSSCT00000003104	0	0	0	0	0	0	0	0	0	0	0	1	0	0	0	0	0	1	1	0	0	0	0	0	0	0	0	1	1	0	1
ENSSSCT00000003105	1	1	0	0	1	0	0	0	0	0	0	0	1	0	0	0	0	0	1	0	0	0	1	0	0	0	0	0	0	0	0
ENSSSCT00000003107	0	0	0	1	0	1	1	1	0	1	0	0	0	0	0	0	0	1	0	1	0	1	1	0	0	1	1	1	0	0	1
ENSSSCT00000003118	0	0	0	1	1	0	0	0	1	0	0	0	1	0	0	0	0	1	1	1	1	0	0	0	1	0	1	0	0	0	1
ENSSSCT00000003119	0	0	0	0	0	0	1	0	0	0	0	0	0	0	0	1	0	0	1	0	0	0	1	0	0	0	1	1	0	0	1
ENSSSCT00000003121	1	1	0	0	0	0	0	1	0	0	0	1	0	0	0	1	0	0	0	0	0	0	0	0	0	0	0	1	0	1	0
ENSSSCT00000003122	1	1	0	0	1	1	1	1	0	0	0	0	1	1	0	0	0	1	0	1	0	0	1	0	0	0	1	0	0	1	1
ENSSSCT00000003126	0	0	0	0	0	1	1	1	0	0	0	0	0	0	0	0	0	0	1	0	0	0	0	0	1	0	0	0	0	1	0
ENSSSCT00000003129	0	0	0	0	0	0	0	0	0	0	0	0	0	0	0	0	0	1	0	0	0	0	0	0	0	0	0	0	0	0	0
ENSSSCT00000003130	1	1	0	1	1	0	1	0	1	0	1	0	0	0	0	0	0	1	1	0	0	1	0	0	0	1	1	0	0	0	1
ENSSSCT00000003132	0	0	0	1	0	0	0	0	0	0	1	0	0	0	0	0	0	1	0	0	0	0	0	0	1	0	1	0	0	0	1
ENSSSCT00000003133	0	1	0	0	0	0	1	0	0	0	0	1	1	0	0	0	0	1	0	0	1	1	0	0	0	0	0	0	0	0	1
ENSSSCT00000003142	0	0	0	1	0	1	1	0	0	1	0	1	0	1	0	0	0	0	1	1	1	0	0	0	1	0	0	0	0	0	0
ENSSSCT00000003144	0	0	0	0	0	0	0	0	0	0	0	0	0	0	0	0	0	1	0	0	1	0	0	0	0	0	0	0	0	0	0
ENSSSCT00000003145	0	0	0	0	0	0	0	0	0	0	0	0	1	0	0	0	0	0	0	0	0	0	1	0	0	0	0	0	0	0	0
ENSSSCT00000003147	0	0	0	0	1	0	0	1	0	0	0	0	0	0	0	0	0	0	1	0	1	0	0	0	0	0	0	0	0	0	0
ENSSSCT00000003148	1	1	0	1	0	0	1	0	0	0	0	0	0	1	0	0	0	0	0	0	0	1	0	0	1	1	1	1	0	0	0
ENSSSCT00000003152	0	0	0	0	0	0	0	0	0	0	0	0	0	0	0	0	0	0	0	0	0	0	0	0	0	0	0	0	0	0	1
ENSSSCT00000003155	0	0	0	0	1	1	1	0	0	0	1	0	0	0	1	0	0	1	1	0	0	1	0	1	1	0	1	1	0	0	0
ENSSSCT00000003156	0	0	0	1	0	1	0	0	1	1	0	0	1	1	0	0	0	0	1	0	1	1	0	0	0	0	1	0	0	0	0
ENSSSCT00000003160	1	1	0	1	0	1	1	1	0	0	0	0	0	0	0	0	0	1	1	0	1	1	0	0	0	0	1	0	0	1	1
ENSSSCT00000003162	0	0	0	0	0	0	0	0	0	0	1	0	0	0	0	0	0	0	1	0	0	0	0	0	0	1	0	0	0	0	0
ENSSSCT00000003169	0	1	0	0	0	1	1	0	0	1	0	0	0	1	0	0	0	0	1	0	1	0	0	0	1	0	1	0	0	0	0
ENSSSCT00000003172	0	0	0	1	0	0	0	1	0	1	0	0	0	1	0	0	0	0	0	1	0	0	1	0	1	0	0	0	0	0	1
ENSSSCT00000003178	1	1	0	0	0	0	0	0	0	0	0	0	0	0	0	1	0	0	0	0	1	0	0	0	0	0	1	0	0	0	0
ENSSSCT00000003181	1	1	0	1	0	1	1	1	0	0	0	0	1	0	0	0	0	0	1	0	0	1	1	0	0	0	1	1	0	0	0
ENSSSCT00000003184	0	0	0	0	0	0	0	0	0	0	0	1	0	0	0	0	0	0	0	0	0	1	0	0	0	1	0	0	0	1	0
ENSSSCT00000003185	0	0	0	0	0	0	0	1	0	0	1	1	0	0	0	0	0	0	1	0	0	1	0	0	0	0	1	0	0	0	1
ENSSSCT00000003187	1	1	0	0	0	1	1	0	0	0	0	1	1	0	0	0	0	0	1	0	0	1	0	0	1	0	1	1	0	1	0
ENSSSCT00000003189	1	1	0	0	0	0	0	0	0	0	0	0	0	0	0	1	0	0	0	0	1	0	0	0	0	0	0	0	0	0	0
ENSSSCT00000003199	1	1	0	0	0	0	0	0	0	0	0	1	0	0	0	0	0	0	0	0	0	1	0	0	1	0	0	0	0	1	1
ENSSSCT00000003200	1	1	0	0	0	0	0	0	0	1	0	0	0	1	0	0	0	0	1	0	0	0	1	0	1	1	1	1	0	0	1
ENSSSCT00000003201	0	0	0	0	0	0	0	0	0	0	0	0	0	0	0	0	0	0	0	0	0	1	0	0	0	0	0	0	0	0	1
ENSSSCT00000003203	1	1	0	0	0	0	0	0	0	0	0	0	0	0	0	0	0	0	0	0	0	0	0	0	0	0	1	0	0	0	1
ENSSSCT00000003204	0	0	0	0	0	0	0	0	0	0	0	0	0	0	0	0	0	0	0	0	0	0	0	0	0	0	0	0	0	0	1
ENSSSCT00000003209	0	0	0	1	0	0	0	0	0	0	0	1	0	0	0	0	0	0	0	0	0	0	0	0	0	0	0	0	0	0	0
ENSSSCT00000003210	0	0	0	0	0	0	0	0	0	0	0	0	0	0	0	0	0	0	0	0	0	0	0	0	0	0	0	0	0	0	1
ENSSSCT00000003213	0	0	0	1	0	1	1	0	0	0	0	0	0	0	0	0	0	1	1	0	0	0	0	0	0	0	1	1	1	1	1
ENSSSCT00000003215	0	0	0	0	0	0	0	0	0	0	0	0	0	0	0	1	0	0	0	0	0	0	0	0	1	0	1	1	0	0	0
ENSSSCT00000003218	0	0	0	0	0	0	0	0	0	0	0	0	0	1	0	0	1	0	0	0	0	0	0	0	0	0	1	1	0	0	0
ENSSSCT00000003220	0	0	0	0	0	0	0	0	0	0	0	0	0	0	0	0	0	0	1	0	0	0	0	0	0	0	0	0	0	0	0
ENSSSCT00000003222	1	1	0	1	0	0	0	1	0	1	0	0	0	1	0	0	0	0	1	0	0	0	0	0	1	1	0	0	0	0	0
ENSSSCT00000003223	0	0	0	0	0	1	1	0	0	0	0	0	0	0	0	0	0	0	0	0	0	0	0	0	1	0	0	1	0	0	0
ENSSSCT00000003224	0	0	0	0	0	0	0	0	0	0	0	0	0	0	0	0	0	0	0	0	0	0	0	0	0	1	0	1	0	0	0
ENSSSCT00000003226	0	0	0	0	0	0	0	0	0	0	0	1	0	0	0	1	0	0	0	0	0	0	0	0	0	0	1	1	0	0	0
ENSSSCT00000003228	0	1	0	0	0	0	0	0	0	0	1	0	0	0	0	0	0	0	0	0	0	0	0	0	0	0	0	0	0	0	0
ENSSSCT00000003232	0	0	0	0	0	0	0	0	0	0	0	0	1	0	0	0	0	0	0	0	0	0	0	0	0	0	0	0	0	0	0
ENSSSCT00000003274	1	1	0	1	0	0	0	0	0	1	0	0	0	0	0	0	0	0	0	0	0	0	0	0	0	0	0	1	0	0	0
ENSSSCT00000003275	0	0	0	0	0	0	0	0	0	0	0	0	0	0	0	0	0	0	0	0	0	0	0	0	0	0	0	1	0	0	0
ENSSSCT00000003276	0	0	0	0	0	0	0	0	0	0	0	0	0	0	0	0	0	0	0	0	0	0	0	0	0	0	0	1	0	0	0
ENSSSCT00000003278	0	0	0	0	0	0	0	0	0	0	0	0	0	0	0	1	0	0	1	0	0	0	0	0	0	0	0	0	0	0	0
ENSSSCT00000003279	0	0	0	0	0	1	1	0	0	0	0	1	0	0	0	0	0	1	1	0	1	0	0	0	1	0	1	0	0	1	1
ENSSSCT00000003282	0	0	0	0	0	1	1	0	0	0	0	0	0	0	0	0	0	1	0	0	0	0	0	0	1	0	0	0	0	0	0
ENSSSCT00000003283	0	1	0	1	1	0	0	0	0	0	0	0	0	0	0	0	0	1	1	1	0	0	1	0	0	1	1	1	0	1	1
ENSSSCT00000003284	0	1	0	0	0	0	0	0	0	0	0	0	0	0	0	0	0	0	0	0	0	0	0	0	0	0	0	0	0	0	0
ENSSSCT00000003286	0	0	0	0	0	0	1	0	0	0	0	0	0	0	0	0	0	0	0	0	0	0	0	0	1	0	0	0	0	0	0
ENSSSCT00000003298	1	1	0	1	0	1	0	0	0	0	0	1	1	0	0	0	0	0	1	1	0	1	1	0	0	0	1	0	0	0	0
ENSSSCT00000003299	1	1	0	1	0	1	1	0	0	1	0	0	0	0	0	0	0	1	1	0	1	1	1	0	1	0	0	0	0	0	0
ENSSSCT00000003303	1	1	0	1	0	1	1	0	0	0	0	0	0	0	0	0	0	1	0	0	0	0	0	0	0	1	1	0	0	0	1
ENSSSCT00000003310	1	1	0	1	0	1	1	0	0	0	1	0	0	0	0	1	1	1	1	1	0	0	0	0	0	0	1	1	0	1	1
ENSSSCT00000003311	0	0	0	1	0	0	1	0	0	0	1	0	0	0	0	0	0	0	1	0	0	0	1	0	0	0	1	0	0	0	0
ENSSSCT00000003313	0	0	0	0	0	0	0	0	0	0	0	0	0	0	0	0	0	0	0	0	0	0	0	0	0	0	1	0	0	0	0
ENSSSCT00000003314	0	0	0	0	0	0	0	0	0	0	0	0	0	0	0	0	0	0	0	0	0	0	0	0	0	0	1	0	0	0	0
ENSSSCT00000003318	0	0	0	0	0	0	1	0	0	0	1	0	0	0	0	0	0	0	1	1	0	0	0	0	0	0	0	0	0	0	0
ENSSSCT00000003320	1	1	0	1	0	0	0	0	0	1	0	0	0	1	0	0	0	1	1	0	1	0	0	0	0	0	1	1	0	0	1
ENSSSCT00000003324	0	0	0	0	0	1	1	0	0	0	0	0	0	0	0	0	0	0	1	0	0	0	0	0	0	0	0	1	0	0	0
ENSSSCT00000003327	1	1	0	1	0	1	1	0	1	0	0	1	0	0	0	0	0	0	1	1	0	1	1	0	1	1	1	0	0	1	1
ENSSSCT00000003328	1	1	0	1	0	1	1	0	0	1	0	0	0	1	0	0	0	0	1	1	0	0	0	0	1	1	1	0	0	0	0
ENSSSCT00000003330	0	0	0	0	0	0	0	0	0	0	0	0	0	0	0	0	1	0	0	0	0	0	0	0	0	0	0	0	0	0	0
ENSSSCT00000003332	0	0	0	1	0	1	1	0	0	0	0	0	1	0	0	0	0	0	1	1	0	0	0	0	1	0	1	0	0	0	1
ENSSSCT00000003339	1	1	0	0	0	0	0	1	0	0	0	0	0	0	0	0	0	1	0	1	0	1	0	0	0	0	1	0	0	1	1
ENSSSCT00000003340	0	0	0	0	0	1	1	0	0	0	0	0	0	0	0	0	0	1	0	1	0	1	0	0	1	0	1	1	0	0	1
ENSSSCT00000003342	1	1	0	1	1	1	1	1	0	1	1	1	0	0	0	0	1	1	1	0	1	0	0	0	0	0	1	0	0	0	1
ENSSSCT00000003348	0	0	0	1	0	0	1	0	1	0	0	1	1	0	0	0	0	0	1	0	0	0	1	0	0	0	1	1	0	0	0
ENSSSCT00000003351	0	0	0	0	0	1	1	0	0	0	0	0	0	0	0	0	0	0	1	0	0	0	0	0	1	0	0	0	0	0	0
ENSSSCT00000003352	1	1	0	1	0	1	1	1	0	1	0	0	0	1	0	0	0	0	1	0	1	0	0	0	1	0	0	0	0	0	0
ENSSSCT00000003355	0	0	0	1	0	1	0	0	0	0	0	0	0	0	0	0	0	0	1	0	0	0	0	0	1	0	0	0	0	0	0
ENSSSCT00000003371	0	0	0	1	0	1	1	0	0	0	0	0	0	0	0	0	0	0	1	0	1	0	0	0	0	0	1	0	0	0	1
ENSSSCT00000003372	0	0	0	0	0	0	1	0	0	0	0	0	0	0	0	0	0	0	1	0	1	0	0	0	0	0	0	0	0	0	0
ENSSSCT00000003376	0	0	0	1	0	1	1	0	0	0	0	0	0	0	1	0	0	0	1	0	0	0	0	0	0	0	1	0	0	0	0
ENSSSCT00000003378	1	1	0	0	0	0	0	0	0	0	0	1	1	0	0	0	0	0	1	0	0	1	0	0	0	0	1	1	0	1	0
ENSSSCT00000003379	1	1	0	1	0	0	0	1	0	0	0	0	0	0	0	0	0	0	1	0	0	0	0	0	1	0	0	1	0	0	0
ENSSSCT00000003381	0	0	0	0	0	0	1	0	0	0	0	0	0	0	0	0	0	0	0	0	0	0	0	0	0	0	0	0	0	0	0
ENSSSCT00000003382	0	0	0	0	1	0	0	0	0	0	0	0	0	0	0	0	0	0	0	0	0	0	0	0	1	0	0	0	0	0	0
ENSSSCT00000003383	0	0	0	0	0	0	0	0	0	0	0	0	0	0	0	0	0	0	1	0	1	0	0	0	0	0	0	0	0	0	0
ENSSSCT00000003385	0	0	0	0	0	0	0	0	0	0	1	0	0	0	0	1	0	0	0	0	0	0	0	0	1	1	0	0	0	0	0
ENSSSCT00000003390	0	0	0	0	0	0	0	0	0	0	1	0	0	0	0	1	0	0	0	0	0	0	0	0	0	0	0	0	0	0	0
ENSSSCT00000003392	0	0	0	0	0	0	0	1	0	0	0	0	0	0	0	0	0	0	0	0	0	0	0	0	0	0	0	0	0	0	0
ENSSSCT00000003395	0	0	0	0	0	0	0	0	0	0	0	0	0	0	0	0	0	0	0	0	0	1	0	0	0	1	0	0	0	0	0
ENSSSCT00000003400	0	1	0	0	0	0	0	0	0	0	0	0	0	0	0	0	0	0	1	0	0	0	1	0	1	0	1	1	0	1	0
ENSSSCT00000003401	0	0	0	0	0	0	0	0	0	0	0	0	0	0	0	0	0	0	1	0	0	0	0	0	0	0	0	0	0	0	0
ENSSSCT00000003402	1	1	0	0	1	1	1	0	0	0	0	0	0	0	0	0	0	0	0	0	0	0	0	0	0	0	1	0	0	0	1
ENSSSCT00000003405	0	0	0	1	0	0	1	0	0	0	0	0	0	0	0	0	0	1	1	0	0	0	0	0	1	1	1	1	0	1	1
ENSSSCT00000003406	1	1	0	1	0	1	1	0	0	1	0	0	0	1	0	0	0	0	1	1	1	0	1	1	0	1	1	1	0	0	1
ENSSSCT00000003417	0	0	0	0	0	0	0	1	0	0	0	0	0	0	0	0	0	0	0	0	0	0	0	0	1	0	0	0	0	0	0
ENSSSCT00000003418	0	0	0	0	0	0	0	1	0	0	0	0	0	0	0	0	0	0	0	0	0	0	0	0	1	0	0	0	0	0	0
ENSSSCT00000003419	0	1	0	0	0	0	0	0	0	0	0	0	0	0	0	0	0	0	0	0	0	0	0	0	0	0	0	0	0	0	0
ENSSSCT00000003422	1	1	0	0	0	0	0	0	0	0	1	0	0	0	1	0	0	0	0	0	0	0	0	0	0	0	0	1	0	0	1
ENSSSCT00000003423	0	1	0	0	0	0	0	0	0	0	0	0	0	0	0	0	0	0	0	0	0	0	0	0	0	0	1	1	0	0	0
ENSSSCT00000003424	0	0	0	1	0	1	1	0	0	0	0	0	1	0	0	0	0	1	1	0	0	0	0	0	0	1	0	0	0	0	0
ENSSSCT00000003426	0	0	0	0	0	0	0	0	0	0	0	0	0	0	0	1	0	0	0	0	0	0	0	0	0	0	1	0	0	0	0
ENSSSCT00000003427	0	0	0	1	0	1	1	0	0	0	0	1	0	0	0	0	0	0	1	0	0	1	1	0	1	0	1	1	0	1	0
ENSSSCT00000003429	1	1	0	1	0	1	1	0	0	0	0	0	0	0	0	0	0	0	1	0	0	0	0	0	0	0	1	0	0	0	0
ENSSSCT00000003437	0	0	0	1	0	1	1	1	0	0	0	0	0	0	0	1	0	0	1	1	0	0	0	0	1	0	1	1	0	1	0
ENSSSCT00000003438	0	1	0	0	0	0	0	0	0	0	0	0	0	0	0	0	0	0	0	0	0	0	0	0	0	0	0	0	0	0	0
ENSSSCT00000003439	0	0	0	1	0	1	1	0	0	0	0	0	0	0	0	0	0	0	1	0	0	0	0	0	1	0	1	0	0	1	0
ENSSSCT00000003443	1	1	0	1	0	1	1	1	1	0	0	1	0	0	0	0	0	0	1	1	1	1	1	0	1	1	1	1	0	0	1
ENSSSCT00000003444	1	1	0	1	0	0	0	0	0	0	1	0	0	0	1	0	0	1	1	0	1	0	0	0	1	1	1	0	0	1	0
ENSSSCT00000003445	0	0	0	1	0	1	0	1	0	0	0	0	0	0	0	0	0	0	0	0	0	0	0	0	0	0	1	0	0	0	1
ENSSSCT00000003448	0	0	0	0	0	1	1	0	0	0	0	0	0	0	0	0	0	0	1	0	0	0	0	0	0	0	1	0	0	0	0
ENSSSCT00000003450	0	1	0	1	1	0	1	0	1	0	0	0	0	0	1	0	0	1	1	0	0	0	1	0	0	0	1	0	0	1	0
ENSSSCT00000003454	0	0	0	1	0	1	1	0	0	0	0	0	0	0	0	0	0	1	1	0	0	0	0	0	0	0	1	1	0	0	1
ENSSSCT00000003455	0	1	0	1	0	1	1	0	0	0	0	0	0	0	0	0	1	0	1	0	0	0	0	0	1	0	1	0	0	0	0
ENSSSCT00000003459	0	0	0	1	0	0	1	0	0	0	0	0	0	0	1	0	0	0	0	0	1	0	0	0	0	1	1	1	0	0	1
ENSSSCT00000003461	0	1	0	1	0	1	1	0	0	1	0	0	0	0	0	0	0	1	1	1	0	0	0	0	1	0	1	0	0	0	0
ENSSSCT00000003469	0	0	0	0	0	0	0	1	0	0	0	0	0	0	0	0	1	0	1	0	0	0	0	0	1	0	0	0	0	0	1
ENSSSCT00000003473	0	0	0	1	1	0	0	0	0	0	0	0	0	0	0	0	0	0	1	0	0	0	0	0	1	1	1	1	0	0	1
ENSSSCT00000003475	0	0	0	0	0	0	1	1	0	0	0	0	0	0	0	0	0	0	0	0	0	0	0	0	0	0	0	0	0	1	1
ENSSSCT00000003477	0	0	0	0	0	0	1	0	0	0	0	0	0	0	0	0	0	0	0	0	0	0	0	0	0	0	1	1	0	0	1
ENSSSCT00000003479	0	0	0	0	0	1	1	0	0	0	1	0	0	0	0	0	0	0	0	0	0	0	0	0	0	0	0	1	0	0	0
ENSSSCT00000003480	0	0	0	0	0	0	0	0	0	0	0	0	0	0	0	0	0	0	0	0	1	1	0	0	1	0	0	0	0	0	0
ENSSSCT00000003483	0	0	0	0	0	1	1	0	0	0	0	0	0	0	0	0	0	1	0	0	0	0	1	0	0	1	0	1	0	0	0
ENSSSCT00000003488	0	1	0	1	0	1	1	0	0	0	0	0	0	0	0	0	1	0	1	1	0	1	1	0	0	0	1	1	0	1	0
ENSSSCT00000003489	0	0	0	0	0	0	0	0	0	0	0	0	0	0	0	1	0	0	0	0	0	0	0	0	0	0	0	0	0	0	0
ENSSSCT00000003490	1	1	0	0	0	0	0	0	0	0	0	0	0	0	0	0	0	0	0	0	0	0	0	0	0	0	0	0	0	0	0
ENSSSCT00000003491	1	1	0	0	0	0	0	0	0	0	0	0	0	0	0	0	0	0	0	0	0	0	0	0	0	0	0	0	0	0	0
ENSSSCT00000003499	0	0	0	0	0	0	0	0	0	0	0	1	0	0	0	0	0	0	0	0	0	1	0	0	0	0	0	0	0	1	0
ENSSSCT00000003500	0	0	0	0	0	0	0	0	0	0	0	0	0	0	0	0	0	0	0	0	1	0	0	0	0	1	1	0	0	0	1
ENSSSCT00000003511	0	0	0	0	0	1	1	0	1	0	0	0	0	0	0	0	0	0	1	0	1	0	0	0	1	0	1	1	0	0	1
ENSSSCT00000003512	0	0	0	1	1	1	1	0	1	1	1	0	0	1	0	0	0	0	1	1	1	1	1	0	1	0	1	1	0	1	0
ENSSSCT00000003515	0	0	0	1	0	1	1	0	0	0	0	0	0	0	0	1	0	0	1	0	0	0	0	0	0	0	0	0	0	0	1
ENSSSCT00000003516	0	0	0	1	0	1	1	0	0	0	0	1	1	1	1	0	0	0	1	0	0	1	0	0	0	0	1	1	0	1	1
ENSSSCT00000003519	0	0	0	0	0	0	1	0	0	0	0	0	0	0	0	0	0	1	0	0	0	0	0	0	0	1	1	0	0	0	0
ENSSSCT00000003526	0	1	0	1	0	1	0	0	0	0	0	0	1	0	0	0	0	0	0	0	0	0	0	0	0	0	1	1	0	1	0
ENSSSCT00000003528	0	0	0	0	0	0	0	0	0	0	0	0	0	0	0	0	0	1	0	0	0	0	0	0	0	0	0	0	0	0	0
ENSSSCT00000003529	0	0	0	0	0	0	0	0	0	0	0	0	0	0	0	0	0	0	0	0	0	0	0	0	0	0	1	0	0	0	0
ENSSSCT00000003530	0	0	0	0	0	0	0	0	0	0	0	0	0	0	0	0	0	0	0	0	0	0	0	0	0	0	1	0	0	0	0
ENSSSCT00000003533	0	0	0	1	0	1	1	0	0	0	0	1	1	1	1	0	0	0	1	0	0	1	0	0	0	0	1	1	0	1	1
ENSSSCT00000003535	0	1	0	1	0	1	0	0	0	0	0	0	1	0	0	0	0	0	0	0	0	0	0	0	0	0	1	1	0	1	0
ENSSSCT00000003537	0	0	0	0	0	1	1	0	1	0	0	0	0	0	0	0	0	0	1	0	1	0	0	0	1	0	1	1	0	0	1
ENSSSCT00000003538	0	0	0	0	0	1	1	0	1	0	0	0	0	0	0	0	0	0	1	0	1	0	0	0	1	0	1	1	0	0	1
ENSSSCT00000003539	0	0	0	1	1	1	1	0	1	1	1	0	0	1	0	0	0	0	1	1	1	1	1	0	1	0	1	1	0	1	0
ENSSSCT00000003540	1	1	0	0	0	0	0	1	0	0	0	0	0	0	0	1	0	0	0	1	0	1	1	0	0	1	1	1	0	0	0
ENSSSCT00000003541	1	1	0	0	0	0	0	1	0	0	0	0	0	0	0	1	0	0	0	1	0	1	1	0	0	1	1	1	0	0	0
ENSSSCT00000003543	1	1	0	1	0	1	1	0	0	0	0	0	0	0	0	1	0	0	1	0	0	0	0	0	0	0	1	0	0	0	1
ENSSSCT00000003544	0	0	0	1	1	1	1	0	0	0	0	0	0	0	0	0	0	1	1	0	1	0	0	0	0	0	1	1	0	0	0
ENSSSCT00000003545	0	0	0	0	1	0	0	1	0	0	0	0	0	0	0	0	0	0	0	0	0	0	0	0	0	0	0	0	0	0	0
ENSSSCT00000003548	0	0	0	1	0	1	1	0	0	0	0	0	0	0	0	0	0	0	0	0	0	0	0	0	0	0	1	1	0	0	0
ENSSSCT00000003551	0	0	0	1	0	1	0	0	0	0	0	0	0	0	0	0	0	0	0	0	0	0	0	0	1	0	1	1	0	0	1
ENSSSCT00000003554	0	0	0	1	0	1	1	0	0	0	0	0	0	1	0	1	0	1	0	1	0	1	0	0	1	0	1	0	0	0	0
ENSSSCT00000003559	1	1	0	1	0	1	1	0	0	0	0	0	0	0	0	1	1	1	1	0	0	1	0	0	0	1	1	0	0	0	1
ENSSSCT00000003566	0	0	0	0	0	0	1	0	0	0	0	0	0	0	0	0	0	0	1	0	0	0	0	0	1	0	1	1	0	0	1
ENSSSCT00000003567	0	0	0	1	0	0	0	0	0	0	0	0	0	0	0	0	0	0	0	0	0	0	0	0	0	0	1	0	0	0	0
ENSSSCT00000003568	0	1	0	0	0	0	0	0	0	0	0	0	0	0	0	0	0	0	0	0	0	0	0	0	0	0	0	0	0	0	1
ENSSSCT00000003572	0	0	0	0	0	1	1	0	0	0	0	0	0	0	0	0	0	0	1	0	0	0	0	0	0	0	1	0	0	0	0
ENSSSCT00000003573	0	0	0	0	0	1	1	0	0	0	0	0	0	0	0	0	0	0	0	0	0	0	0	0	0	0	0	0	0	0	0
ENSSSCT00000003574	0	0	0	1	0	0	0	0	0	1	0	0	0	1	0	0	0	0	0	0	0	0	0	0	0	0	1	1	0	0	0
ENSSSCT00000003578	1	1	0	1	1	1	0	1	1	0	1	0	0	0	0	0	0	0	1	0	0	1	0	0	1	0	1	1	0	0	1
ENSSSCT00000003579	0	0	0	0	0	0	0	1	0	0	0	1	0	0	0	0	0	0	0	0	0	1	0	0	1	0	0	0	0	0	0
ENSSSCT00000003581	0	1	0	1	0	1	1	0	0	0	0	1	0	0	1	0	0	0	1	0	0	0	0	0	1	0	1	0	0	1	0
ENSSSCT00000003585	0	0	0	0	0	0	1	0	0	0	0	0	1	0	0	0	0	0	1	1	1	1	0	0	1	0	1	1	0	1	0
ENSSSCT00000003590	0	1	0	0	1	0	0	0	0	0	0	0	0	0	0	1	0	0	0	0	1	0	1	0	0	0	1	1	0	1	1
ENSSSCT00000003591	0	0	0	1	0	1	1	1	0	0	0	0	0	0	0	0	0	0	0	0	0	0	0	0	1	1	1	0	0	1	0
ENSSSCT00000003593	0	0	0	0	0	1	1	0	0	0	0	0	0	0	0	0	0	0	0	1	0	0	0	0	0	0	0	0	0	0	0
ENSSSCT00000003595	1	1	0	0	0	1	1	0	0	0	0	1	0	0	0	0	0	0	0	0	0	0	0	0	0	0	0	1	0	1	0
ENSSSCT00000003598	0	0	0	1	1	1	1	1	0	0	0	0	0	0	0	0	0	0	1	0	0	0	1	0	1	0	1	1	0	1	0
ENSSSCT00000003608	1	1	0	0	0	1	0	0	0	0	0	0	0	0	0	0	0	0	1	0	0	0	0	0	0	0	1	0	0	1	1
ENSSSCT00000003614	0	0	0	0	0	0	0	0	0	0	0	0	0	0	0	0	0	1	0	0	0	1	0	0	0	0	0	0	0	0	0
ENSSSCT00000003624	0	0	0	1	0	1	1	0	1	0	0	1	0	0	0	0	0	0	1	1	0	1	1	0	1	0	1	1	0	0	0
ENSSSCT00000003625	0	1	0	1	0	1	1	0	0	0	0	0	0	0	0	0	0	0	1	0	0	0	0	0	1	1	0	0	0	0	0
ENSSSCT00000003627	1	1	0	0	0	0	0	0	0	0	0	0	0	0	0	0	0	0	1	0	0	0	0	0	1	0	0	0	0	0	0
ENSSSCT00000003628	0	0	0	0	0	0	0	0	0	0	0	0	0	0	0	0	0	0	0	0	0	1	0	0	0	0	0	0	0	0	1
ENSSSCT00000003632	0	0	0	1	0	1	1	0	0	0	0	0	0	0	0	0	0	0	0	0	0	0	0	0	1	0	1	0	0	0	0
ENSSSCT00000003637	0	0	0	1	0	1	0	0	0	0	0	1	0	0	0	1	0	0	0	0	0	0	0	0	1	0	1	1	0	0	1
ENSSSCT00000003641	0	0	0	1	1	1	1	0	0	1	0	0	0	1	0	1	0	1	1	1	0	0	0	0	0	0	1	1	0	0	1
ENSSSCT00000003644	0	0	0	0	0	1	0	0	0	0	0	0	0	0	0	0	0	0	1	0	0	1	1	0	0	0	1	0	0	0	0
ENSSSCT00000003646	1	1	0	1	1	1	1	0	0	0	0	1	1	0	0	0	0	0	1	1	0	1	0	0	1	0	0	1	0	0	0
ENSSSCT00000003647	0	0	0	0	1	0	0	0	0	0	0	1	1	0	0	0	0	0	0	0	0	1	0	0	0	0	0	1	0	0	1
ENSSSCT00000003648	0	1	0	0	0	0	0	0	0	0	0	0	0	0	0	1	0	1	0	0	1	0	0	0	1	1	1	1	0	1	0
ENSSSCT00000003649	0	0	0	0	0	1	0	0	0	0	0	0	0	0	0	0	0	0	1	0	0	1	1	0	0	0	1	0	0	0	0
ENSSSCT00000003651	0	0	0	0	0	1	1	0	0	0	0	0	0	0	0	0	0	0	1	0	0	0	0	0	1	0	0	1	0	0	0
ENSSSCT00000003653	0	1	0	1	0	1	1	0	0	0	0	0	0	0	0	0	0	0	0	0	0	1	0	0	0	0	1	1	0	1	0
ENSSSCT00000003655	0	0	0	0	0	0	0	0	1	0	0	0	0	0	0	0	0	0	0	0	0	0	0	0	1	0	0	0	0	0	0
ENSSSCT00000003660	0	0	0	0	0	0	0	0	0	0	0	0	0	0	0	0	0	0	0	0	0	0	0	0	0	0	1	0	0	0	0
ENSSSCT00000003665	0	0	0	1	1	1	1	0	0	0	0	0	0	0	0	0	0	0	1	0	0	0	0	0	0	0	1	0	0	0	0
ENSSSCT00000003666	0	0	0	1	0	0	0	0	0	0	0	0	0	0	0	0	0	0	1	0	0	0	0	0	0	0	1	0	0	0	0
ENSSSCT00000003682	1	1	0	0	0	0	0	0	0	0	0	1	0	0	0	0	0	0	0	0	0	1	1	0	0	1	1	1	0	1	0
ENSSSCT00000003691	0	0	0	1	0	0	0	0	0	0	0	0	0	0	0	0	0	0	0	0	0	0	1	0	0	0	1	0	0	0	1
ENSSSCT00000003699	0	1	0	1	1	0	0	0	0	1	0	0	0	0	0	0	0	1	1	1	0	0	0	0	0	0	1	1	0	0	1
ENSSSCT00000003701	0	0	0	1	0	1	1	1	0	0	1	0	0	0	0	0	0	0	0	0	1	0	0	0	1	0	1	1	0	0	0
ENSSSCT00000003704	0	0	0	0	0	0	0	0	0	0	0	0	0	0	0	0	0	0	1	0	0	0	0	0	0	0	0	1	0	0	0
ENSSSCT00000003707	1	1	0	1	0	1	0	0	0	0	0	0	0	0	0	0	0	0	0	0	1	0	0	0	1	0	1	1	0	0	0
ENSSSCT00000003708	1	1	0	0	0	0	0	0	0	0	1	0	0	1	0	0	0	1	1	0	0	0	0	0	0	0	1	0	0	0	1
ENSSSCT00000003709	0	0	0	0	0	0	1	0	0	0	0	0	0	0	0	0	0	0	0	0	0	0	0	0	0	0	0	0	0	1	0
ENSSSCT00000003710	1	1	0	1	0	1	1	0	0	0	0	0	0	0	0	0	1	0	1	0	0	1	0	0	1	1	1	1	0	0	1
ENSSSCT00000003711	1	1	0	1	1	1	1	1	1	0	0	0	1	0	0	0	0	0	1	0	0	1	1	0	1	1	1	0	0	1	0
ENSSSCT00000003717	0	0	0	0	0	0	0	0	0	0	0	1	0	0	0	0	0	1	1	0	0	1	0	0	1	0	1	0	0	0	1
ENSSSCT00000003719	0	0	0	0	0	0	0	0	0	0	0	0	0	0	0	0	0	0	0	0	0	0	0	0	0	0	0	1	0	0	0
ENSSSCT00000003720	0	0	0	0	0	0	0	0	1	0	1	0	0	0	0	0	0	0	0	0	0	0	0	0	0	0	0	0	0	0	0
ENSSSCT00000003721	0	0	0	1	0	0	0	0	0	0	0	0	0	0	0	0	0	0	1	0	0	0	0	0	1	0	1	1	0	0	0
ENSSSCT00000003728	0	0	0	0	1	1	1	1	0	1	0	0	0	0	0	0	0	1	1	0	0	0	0	0	1	0	1	1	1	0	1
ENSSSCT00000003729	0	0	0	0	0	0	0	0	0	0	0	0	0	0	0	0	0	0	1	0	0	0	0	0	1	0	0	1	0	1	1
ENSSSCT00000003730	1	1	0	1	0	1	1	0	0	0	0	0	1	0	0	0	0	0	1	0	0	0	1	0	1	0	1	0	0	0	0
ENSSSCT00000003733	0	0	0	0	0	0	0	0	0	0	0	0	0	0	0	0	0	1	0	0	0	0	0	1	0	0	1	1	0	0	1
ENSSSCT00000003737	1	1	0	0	0	0	0	0	0	0	0	0	0	0	0	0	0	0	1	0	0	0	0	0	0	0	1	0	0	0	1
ENSSSCT00000003738	0	0	0	1	0	0	0	0	0	0	1	0	0	0	0	0	0	0	0	0	0	0	0	0	0	0	1	0	0	1	0
ENSSSCT00000003739	0	0	0	0	0	1	1	0	0	0	0	0	0	0	0	0	0	0	1	0	0	0	0	0	1	0	1	0	0	0	1
ENSSSCT00000003744	0	0	0	0	0	0	0	0	0	0	0	0	0	0	0	0	0	0	1	0	0	0	0	0	1	0	0	0	0	0	0
ENSSSCT00000003745	0	0	0	1	0	0	0	0	0	0	0	0	0	0	0	0	0	0	1	0	0	0	0	0	0	1	1	0	0	1	0
ENSSSCT00000003746	1	1	0	1	1	1	1	0	0	0	1	0	0	0	1	0	0	0	1	1	0	1	0	0	0	0	1	1	0	0	1
ENSSSCT00000003751	0	0	0	1	0	0	0	0	0	0	0	0	0	0	0	0	0	0	1	0	0	0	0	0	0	1	1	0	0	1	0
ENSSSCT00000003755	0	0	0	1	0	1	1	0	0	0	0	0	0	0	0	0	0	0	1	0	0	0	0	0	0	0	1	1	0	1	1
ENSSSCT00000003758	0	0	0	1	0	0	0	1	0	0	0	1	0	0	0	1	0	0	0	0	1	0	0	0	1	0	1	1	0	0	0
ENSSSCT00000003762	0	1	0	0	0	1	1	0	0	0	0	0	0	0	0	0	0	0	0	1	0	0	0	0	0	0	1	1	0	0	0
ENSSSCT00000003763	0	0	0	1	0	0	0	0	0	0	0	0	0	0	0	1	0	0	0	0	0	0	1	0	0	0	1	1	0	0	1
ENSSSCT00000003766	1	1	0	1	0	1	0	0	0	0	1	0	1	0	0	0	0	1	1	0	0	1	0	0	1	0	1	1	0	0	0
ENSSSCT00000003767	0	0	0	0	1	0	0	1	0	0	0	0	0	0	0	0	0	0	0	0	0	0	0	0	0	0	0	0	0	0	0
ENSSSCT00000003771	0	0	0	0	1	0	0	1	1	0	0	0	1	0	0	0	0	0	0	0	1	0	0	0	0	1	1	1	0	0	0
ENSSSCT00000003772	0	0	0	0	0	0	0	1	0	0	0	1	0	0	0	0	0	1	0	1	0	1	0	0	0	0	1	0	0	0	0
ENSSSCT00000003774	1	1	0	1	0	1	1	1	0	0	0	0	0	0	0	1	0	0	0	0	1	0	0	0	0	0	1	0	0	0	0
ENSSSCT00000003776	0	0	0	0	0	0	0	0	1	0	0	0	0	0	0	0	0	0	0	0	0	0	0	0	0	0	0	0	0	0	0
ENSSSCT00000003777	1	0	0	1	0	0	0	0	0	1	0	1	0	0	0	1	0	1	1	1	0	0	0	0	1	0	0	0	0	0	0
ENSSSCT00000003784	0	0	0	1	0	1	0	0	0	0	0	0	0	0	0	0	0	0	0	0	0	0	0	0	0	0	1	1	0	0	0
ENSSSCT00000003786	1	1	0	1	0	1	1	0	0	0	0	0	0	1	0	0	0	0	1	1	0	0	0	0	1	0	1	1	0	1	0
ENSSSCT00000003787	1	1	0	0	0	1	1	0	1	0	0	0	0	0	0	0	0	0	1	1	0	0	1	0	0	0	1	0	0	0	0
ENSSSCT00000003792	0	0	0	1	0	1	1	0	0	0	0	0	0	0	1	0	0	0	1	0	0	0	0	0	0	1	1	0	0	0	0
ENSSSCT00000003793	0	1	0	1	0	1	1	0	0	1	0	0	1	0	0	0	0	0	1	1	0	1	0	0	0	0	0	0	0	0	1
ENSSSCT00000003794	1	0	0	1	0	0	0	1	0	0	1	0	0	0	0	0	0	1	0	0	0	0	0	0	1	0	1	0	0	0	0
ENSSSCT00000003796	0	0	0	1	0	1	1	0	0	0	0	0	0	0	1	0	0	0	1	0	0	0	0	0	0	1	1	0	0	0	0
ENSSSCT00000003797	0	0	1	1	0	1	1	0	0	0	0	0	0	0	0	0	0	0	0	0	0	1	0	0	0	0	1	1	0	1	0
ENSSSCT00000003798	0	0	1	1	0	1	1	0	0	0	0	0	0	0	0	0	0	0	0	0	0	1	0	0	0	0	1	1	0	1	0
ENSSSCT00000003799	1	1	0	1	0	1	1	1	0	0	0	0	0	0	0	0	0	0	1	1	0	1	1	0	1	0	1	0	0	1	1
ENSSSCT00000003803	0	1	0	1	0	1	0	0	0	0	0	0	0	0	0	0	0	0	1	0	1	0	0	0	1	0	1	1	0	1	1
ENSSSCT00000003805	0	0	0	1	0	0	1	1	0	0	0	0	0	0	0	0	0	1	1	1	0	0	1	0	1	1	1	1	0	0	1
ENSSSCT00000003808	0	0	0	0	0	0	0	1	0	0	0	0	0	0	0	0	1	0	1	0	0	0	0	0	1	0	0	1	0	1	0
ENSSSCT00000003809	0	0	0	0	0	0	0	0	0	0	0	0	0	0	0	0	0	0	0	0	0	0	0	0	0	0	0	0	0	0	1
ENSSSCT00000003810	1	1	0	1	0	0	0	0	0	1	0	0	0	1	1	0	0	0	1	0	1	0	1	0	1	0	0	1	0	0	0
ENSSSCT00000003811	1	1	0	1	0	1	1	0	0	0	0	0	0	0	0	0	0	0	0	1	0	0	1	0	1	0	1	0	0	0	1
ENSSSCT00000003813	0	0	0	0	0	0	1	0	0	0	0	0	0	0	0	0	1	0	0	0	0	1	0	0	0	0	0	1	0	0	0
ENSSSCT00000003817	0	0	0	1	1	1	1	1	0	0	0	0	0	0	1	1	0	0	1	0	0	0	1	0	1	0	1	1	0	1	1
ENSSSCT00000003818	0	0	0	1	1	1	1	1	0	0	0	0	0	0	1	1	0	0	1	0	0	0	1	0	1	0	1	1	0	1	1
ENSSSCT00000003819	0	0	0	0	0	0	0	0	0	0	0	0	1	0	0	0	0	0	0	0	0	1	0	0	0	0	1	1	0	0	0
ENSSSCT00000003820	0	0	0	0	0	0	0	0	0	0	0	0	1	0	0	0	0	0	0	0	0	1	0	0	0	0	1	1	0	0	0
ENSSSCT00000003832	0	1	0	0	0	0	0	0	0	0	0	0	0	0	0	0	0	0	0	0	1	0	0	0	0	0	1	0	0	0	0
ENSSSCT00000003836	0	0	0	1	0	1	1	0	1	0	0	1	1	0	1	0	0	0	0	1	0	1	1	0	1	0	1	0	0	1	1
ENSSSCT00000003841	0	0	0	0	0	0	1	1	0	0	0	0	0	0	0	0	0	0	0	0	0	0	0	0	0	0	0	0	0	0	0
ENSSSCT00000003844	0	0	0	0	0	1	1	0	0	0	0	0	0	0	0	0	0	0	0	0	0	0	0	0	1	0	0	0	0	0	0
ENSSSCT00000003846	1	1	0	1	0	0	1	0	0	0	0	0	0	0	0	0	0	1	1	1	0	1	0	0	1	0	0	0	0	0	1
ENSSSCT00000003849	0	0	0	0	1	0	0	0	1	0	0	0	0	0	0	0	0	1	1	0	0	0	1	0	0	0	0	0	0	0	0
ENSSSCT00000003854	0	0	0	1	1	1	1	0	1	0	0	1	0	0	0	0	0	0	0	1	0	1	1	0	1	0	1	1	0	0	0
ENSSSCT00000003855	1	1	0	1	0	0	1	0	1	0	0	0	0	0	0	0	0	1	1	0	0	0	1	0	0	1	1	0	0	0	0
ENSSSCT00000003856	0	0	0	1	0	1	1	0	0	0	0	0	0	0	0	0	0	0	0	0	0	1	0	0	1	0	0	0	0	0	0
ENSSSCT00000003861	0	0	0	0	1	1	1	0	1	0	0	0	1	0	0	0	0	0	0	0	0	1	0	0	1	0	1	1	0	0	0
ENSSSCT00000003862	0	0	0	1	0	1	0	0	0	1	0	0	0	0	0	0	0	1	0	0	0	0	1	0	0	1	1	0	0	0	1
ENSSSCT00000003863	0	1	0	0	0	0	1	0	0	0	0	1	0	0	0	0	0	0	0	1	0	1	0	0	0	0	1	1	0	0	1
ENSSSCT00000003865	1	1	0	0	0	0	0	1	0	0	1	0	1	0	0	0	1	0	1	0	0	0	0	0	1	0	1	0	0	1	1
ENSSSCT00000003866	1	1	0	0	0	0	0	0	0	0	0	0	0	0	0	0	0	0	0	0	0	0	0	0	0	0	1	0	0	0	0
ENSSSCT00000003870	0	0	0	0	0	0	0	0	0	0	0	0	0	0	0	0	0	1	0	0	0	0	0	0	0	0	1	1	0	0	0
ENSSSCT00000003871	0	0	0	0	1	0	0	0	1	0	0	0	0	0	0	1	0	1	0	0	0	0	0	0	0	0	1	0	0	0	0
ENSSSCT00000003875	0	1	0	1	0	1	1	0	0	1	0	1	1	1	0	0	0	0	1	1	0	0	1	0	0	0	1	1	0	0	1
ENSSSCT00000003877	0	0	1	0	0	1	0	0	0	0	0	0	0	0	0	0	0	0	0	0	1	0	0	0	0	0	0	1	0	0	0
ENSSSCT00000003878	1	1	0	1	0	1	1	0	0	0	0	0	0	0	0	0	0	0	0	0	1	0	0	0	1	0	1	0	0	0	1
ENSSSCT00000003879	1	1	0	1	0	1	1	1	1	0	0	1	0	1	0	0	0	0	1	0	0	1	1	0	1	1	1	1	0	0	1
ENSSSCT00000003880	1	1	0	1	1	0	0	0	0	0	0	0	0	0	0	0	0	0	0	1	0	0	0	0	1	0	0	0	0	0	1
ENSSSCT00000003882	0	0	0	0	0	0	0	1	0	0	0	0	0	0	0	0	0	0	0	0	0	0	0	0	0	0	1	0	0	0	1
ENSSSCT00000003884	0	0	0	0	0	1	1	1	0	0	0	0	0	0	0	0	0	0	1	0	0	0	0	0	1	0	1	0	0	0	0
ENSSSCT00000003885	0	0	0	0	1	0	0	0	0	0	0	0	0	0	0	0	0	0	0	0	0	0	0	0	0	0	0	1	0	0	1
ENSSSCT00000003894	1	1	0	1	0	0	0	0	0	0	0	0	0	0	0	0	0	0	0	0	1	0	0	0	0	0	1	0	0	0	0
ENSSSCT00000003895	1	1	0	1	0	0	0	0	0	0	0	0	0	0	0	0	0	0	0	0	1	0	0	0	0	0	1	0	0	0	0
ENSSSCT00000003896	0	0	0	0	0	1	1	1	0	0	0	0	1	0	0	0	0	0	1	0	1	0	0	0	0	1	1	1	0	0	1
ENSSSCT00000003900	0	1	0	0	0	0	0	1	0	1	0	0	0	1	0	0	0	0	1	0	0	0	0	0	1	0	1	1	0	0	0
ENSSSCT00000003902	0	0	0	0	0	0	0	0	0	0	0	0	0	0	0	0	0	1	0	0	0	0	0	0	0	0	0	0	0	0	0
ENSSSCT00000003903	0	0	1	1	1	1	1	0	0	0	0	0	0	0	0	0	0	1	0	0	1	0	0	0	0	0	1	0	0	1	0
ENSSSCT00000003910	0	0	0	0	1	0	0	1	0	0	0	0	0	0	0	1	0	0	1	1	0	1	0	0	0	1	1	1	0	1	1
ENSSSCT00000003913	1	1	0	0	0	0	1	0	1	0	0	0	0	0	0	0	0	1	1	1	0	0	0	0	0	0	1	0	0	0	0
ENSSSCT00000003915	1	1	0	0	0	0	0	0	0	0	0	0	0	0	0	0	0	0	0	0	0	0	0	0	0	0	0	0	0	0	0
ENSSSCT00000003916	0	0	0	0	0	1	0	0	0	0	0	0	1	0	0	1	0	0	0	0	1	0	0	0	1	0	0	0	0	0	0
ENSSSCT00000003921	0	1	0	0	0	0	0	0	0	0	0	0	0	0	0	0	0	0	0	0	0	0	0	0	0	1	0	1	0	0	0
ENSSSCT00000003931	0	0	0	1	0	0	0	0	0	0	0	0	0	0	0	0	0	0	0	0	0	0	0	0	0	0	0	0	0	0	0
ENSSSCT00000003935	0	0	0	1	0	0	0	0	0	0	0	0	0	0	0	0	0	0	0	0	0	0	0	0	0	0	0	1	0	0	1
ENSSSCT00000003936	0	0	0	1	0	1	0	0	0	0	0	0	1	0	0	0	0	0	0	0	0	0	0	0	0	0	1	0	0	0	0
ENSSSCT00000003938	0	1	0	1	0	0	1	0	0	1	0	0	0	1	0	0	0	1	1	0	0	0	0	0	0	0	1	1	0	0	1
ENSSSCT00000003940	1	1	0	0	1	0	0	0	0	0	0	0	0	0	0	0	0	1	1	0	0	0	0	0	0	1	1	0	0	0	0
ENSSSCT00000003944	0	0	0	0	1	0	0	0	0	0	0	0	1	0	0	1	0	1	0	0	1	1	0	0	1	0	1	0	0	0	1
ENSSSCT00000003945	0	0	0	1	0	1	1	1	1	0	0	0	0	0	0	0	1	1	1	0	1	1	1	0	1	1	1	1	0	1	0
ENSSSCT00000003947	1	1	0	1	0	0	0	0	0	0	0	0	0	0	0	0	1	0	1	0	0	0	0	0	0	0	1	0	0	0	1
ENSSSCT00000003949	1	1	0	0	0	0	0	1	0	0	0	0	0	0	0	0	0	0	0	0	1	0	0	0	1	0	0	1	0	0	0
ENSSSCT00000003951	0	0	0	0	0	1	1	0	0	0	0	0	0	0	0	0	0	0	1	0	0	0	0	0	0	0	0	1	0	0	0
ENSSSCT00000003952	0	0	0	1	0	1	1	0	0	1	0	1	0	1	0	0	0	1	1	0	1	1	1	0	0	0	1	0	0	0	0
ENSSSCT00000003954	0	0	0	1	0	0	0	0	0	0	0	0	0	0	0	0	0	0	1	0	0	0	0	0	1	0	1	0	0	0	0
ENSSSCT00000003955	0	0	0	0	0	0	0	0	0	0	0	0	1	0	0	1	0	0	1	0	1	0	0	0	1	0	1	0	0	0	0
ENSSSCT00000003956	0	1	0	1	0	0	0	0	0	0	0	1	0	0	0	0	0	0	1	0	0	1	1	0	0	0	1	0	0	0	1
ENSSSCT00000003957	0	0	0	1	0	0	0	0	1	0	0	0	0	0	0	0	0	1	1	0	0	0	1	0	0	0	1	0	0	0	0
ENSSSCT00000003958	1	1	0	1	0	1	1	1	0	0	1	1	0	0	1	0	1	1	1	0	0	1	0	0	1	0	1	1	0	1	1
ENSSSCT00000003959	0	1	0	0	0	1	1	1	1	0	0	0	0	0	0	0	0	1	1	0	0	0	0	0	0	0	1	1	0	0	0
ENSSSCT00000003960	0	0	0	1	0	1	1	1	0	0	0	0	0	0	0	0	0	0	1	0	0	0	1	0	1	1	1	0	0	1	0
ENSSSCT00000003961	0	0	0	1	0	0	1	0	0	0	0	0	0	0	0	1	0	0	0	0	0	0	0	0	0	1	1	1	0	0	1
ENSSSCT00000003963	1	1	0	1	0	0	0	0	0	1	0	0	0	1	0	1	0	1	0	0	0	0	1	0	1	0	0	1	0	0	0
ENSSSCT00000003964	0	0	0	0	0	1	1	1	1	0	0	0	0	0	0	0	0	0	1	0	1	1	0	0	1	1	1	1	0	0	0
ENSSSCT00000003965	1	1	0	1	0	1	1	1	0	0	0	0	0	0	1	0	0	1	0	0	0	0	0	0	1	0	1	1	0	0	1
ENSSSCT00000003967	0	0	0	0	0	1	1	0	0	0	0	0	0	0	0	0	0	0	1	0	0	0	0	0	0	0	1	0	0	0	1
ENSSSCT00000003971	0	0	0	1	0	1	1	0	1	1	0	0	0	1	0	0	0	0	1	0	0	0	0	0	0	0	1	0	0	1	1
ENSSSCT00000003975	0	0	0	0	0	0	1	0	0	0	0	0	0	0	0	0	0	0	1	1	1	0	0	0	0	0	1	0	0	0	1
ENSSSCT00000003977	0	0	0	0	1	0	0	0	0	0	0	0	0	0	0	0	0	0	0	0	0	0	1	0	0	0	1	1	0	0	0
ENSSSCT00000003978	0	1	0	0	0	0	0	0	0	1	1	0	0	1	0	0	0	0	0	1	0	0	0	0	0	0	1	0	0	0	1
ENSSSCT00000003981	0	0	0	0	0	0	0	1	0	0	0	0	0	0	0	1	0	1	0	0	0	0	0	0	1	0	0	1	0	0	0
ENSSSCT00000003983	0	0	0	1	0	0	0	0	0	0	0	0	1	0	0	0	1	0	1	1	1	0	0	0	0	1	0	0	0	0	0
ENSSSCT00000003984	0	0	0	0	0	1	1	0	0	0	0	0	0	1	0	0	0	0	0	0	0	1	0	0	1	0	0	0	0	1	1
ENSSSCT00000003985	0	0	0	1	0	1	1	0	0	0	0	0	0	0	0	0	0	0	1	0	0	0	0	0	1	1	1	1	0	0	1
ENSSSCT00000003986	0	0	0	0	0	0	0	1	0	0	0	0	0	0	1	1	0	0	0	0	0	0	0	0	0	1	0	0	0	0	0
ENSSSCT00000003987	0	0	0	1	0	0	0	0	0	0	0	0	0	0	0	0	0	1	1	0	0	0	0	0	1	1	1	0	0	0	0
ENSSSCT00000003988	1	1	0	0	0	1	0	0	0	0	0	0	0	0	0	0	0	1	0	0	1	0	0	0	1	0	1	1	0	0	0
ENSSSCT00000003990	1	1	0	1	0	0	0	0	0	0	0	0	0	0	0	0	0	0	1	0	0	1	0	0	0	1	1	1	0	1	0
ENSSSCT00000003995	0	0	0	1	0	0	0	1	0	0	0	0	0	0	0	0	0	0	1	1	0	0	0	0	0	1	1	1	0	0	0
ENSSSCT00000003996	1	1	0	1	0	1	1	0	0	1	1	0	0	0	0	0	0	0	1	1	0	1	0	0	1	0	1	1	0	0	1
ENSSSCT00000003997	0	0	0	1	0	1	1	0	0	0	0	1	0	0	0	0	0	0	1	0	1	0	1	0	0	0	1	1	0	1	1
ENSSSCT00000003998	0	0	0	0	0	0	0	0	0	0	0	1	0	0	0	0	0	0	1	0	0	0	0	0	0	0	0	0	0	0	1
ENSSSCT00000003999	0	0	0	1	0	1	1	0	0	0	0	0	0	0	0	0	0	0	1	1	0	0	0	0	1	0	1	1	0	0	0
ENSSSCT00000004003	0	1	0	1	1	1	1	0	0	0	0	0	1	0	1	0	0	0	1	1	1	0	1	0	1	1	1	1	0	0	1
ENSSSCT00000004006	0	0	0	0	0	1	1	0	0	0	0	0	0	0	0	0	0	0	0	0	0	0	0	0	0	0	1	0	0	0	0
ENSSSCT00000004008	1	1	0	1	0	0	0	1	0	0	0	0	0	0	0	0	0	0	0	0	0	1	0	0	0	0	1	1	0	0	1
ENSSSCT00000004009	1	1	0	0	0	0	0	0	0	0	0	0	1	0	0	0	0	0	1	0	0	0	1	0	0	1	0	0	0	0	1
ENSSSCT00000004011	1	1	0	0	0	0	0	0	0	0	0	0	0	0	0	0	0	0	0	0	0	0	0	0	0	0	1	0	0	0	0
ENSSSCT00000004014	0	1	0	0	0	0	1	0	0	0	0	0	0	0	0	0	0	0	1	1	0	0	0	0	0	1	0	0	0	0	1
ENSSSCT00000004026	1	1	0	0	0	1	1	1	1	0	0	0	0	0	0	0	1	0	1	0	1	0	0	0	0	1	0	0	0	0	0
ENSSSCT00000004030	1	1	0	1	1	0	0	0	0	0	0	0	0	0	0	0	0	0	0	0	0	0	0	0	0	0	1	0	0	0	0
ENSSSCT00000004033	0	1	0	1	1	1	1	1	0	0	0	1	0	0	0	0	0	0	0	0	0	1	0	0	1	1	1	0	0	0	1
ENSSSCT00000004034	0	0	0	0	0	1	1	0	0	0	0	1	1	0	0	1	0	0	1	0	0	1	1	0	0	1	1	1	0	0	0
ENSSSCT00000004038	1	1	0	0	0	0	0	0	0	0	0	0	0	0	0	0	0	1	1	0	0	1	0	0	1	0	1	1	0	0	0
ENSSSCT00000004039	0	1	0	1	0	0	0	0	0	0	0	0	0	0	0	0	0	0	0	0	0	0	0	0	1	0	0	0	0	1	0
ENSSSCT00000004040	0	0	0	0	0	1	1	1	0	0	0	0	0	0	0	0	0	0	0	0	1	0	0	0	0	0	1	1	0	0	1
ENSSSCT00000004041	0	0	1	0	1	0	0	1	1	1	1	0	1	0	0	1	0	1	0	0	0	0	0	0	0	0	0	0	0	0	0
ENSSSCT00000004043	0	0	0	0	0	1	1	1	0	0	0	0	0	0	0	0	0	0	0	0	1	0	0	0	0	0	1	1	0	0	1
ENSSSCT00000004044	0	0	0	1	0	0	0	0	0	0	0	1	0	0	0	0	0	0	1	0	0	1	1	0	0	1	0	0	0	0	1
ENSSSCT00000004045	0	0	0	0	0	0	0	0	0	1	0	0	0	1	1	0	0	1	0	0	1	0	0	0	0	0	0	0	0	0	0
ENSSSCT00000004048	0	0	0	0	0	0	0	1	0	1	1	0	0	0	0	0	0	0	0	0	0	0	0	0	1	1	0	0	0	0	0
ENSSSCT00000004049	1	1	0	0	0	0	1	0	0	0	0	0	0	0	1	0	0	1	1	1	0	0	0	0	0	0	0	0	0	0	0
ENSSSCT00000004050	0	0	0	0	0	0	0	0	0	0	0	1	0	0	0	0	0	0	0	0	0	1	0	0	0	0	0	0	0	0	0
ENSSSCT00000004056	0	0	0	0	0	0	0	1	0	0	0	0	0	0	0	0	0	0	0	0	1	0	0	0	0	1	0	0	0	0	0
ENSSSCT00000004060	0	0	0	1	0	1	1	0	0	0	1	0	0	0	0	0	0	1	0	0	1	0	0	0	0	1	1	1	0	1	1
ENSSSCT00000004065	0	0	0	1	0	1	0	0	0	1	0	0	0	1	0	0	1	0	1	0	0	0	0	0	0	0	1	1	0	1	1
ENSSSCT00000004067	0	0	0	0	0	0	0	0	0	0	0	0	0	0	0	0	0	0	1	0	0	0	0	0	1	0	1	0	0	0	0
ENSSSCT00000004068	1	1	0	1	0	1	1	0	0	1	0	0	0	0	1	1	0	1	0	1	1	0	0	0	1	0	1	1	0	0	1
ENSSSCT00000004070	0	0	0	0	0	0	0	0	1	0	1	0	0	0	0	0	0	0	0	0	0	0	0	0	0	0	0	0	0	0	0
ENSSSCT00000004076	1	1	0	1	0	1	1	1	1	1	0	0	0	0	0	0	0	0	1	1	0	1	0	0	1	0	0	0	0	0	1
ENSSSCT00000004077	1	1	0	1	0	1	1	1	1	1	0	0	0	0	0	0	0	0	1	1	0	1	0	0	1	0	0	0	0	0	1
ENSSSCT00000004080	1	1	0	0	1	0	0	1	1	0	0	0	0	1	0	0	0	0	0	0	0	0	0	0	0	0	0	0	0	0	0
ENSSSCT00000004081	0	0	0	0	0	0	0	0	0	0	0	0	0	0	0	0	0	0	0	1	0	0	0	0	0	0	0	0	0	0	0
ENSSSCT00000004089	1	1	0	0	0	0	0	0	0	0	0	0	0	0	0	0	0	0	0	0	1	0	0	0	0	0	0	0	0	0	0
ENSSSCT00000004090	1	1	0	0	1	0	0	0	0	0	0	0	1	0	0	0	0	1	0	0	1	0	0	0	1	0	1	1	0	1	1
ENSSSCT00000004091	0	0	0	1	0	1	1	0	0	0	0	0	0	0	0	0	0	0	1	0	0	0	0	0	0	0	0	0	0	0	0
ENSSSCT00000004094	0	0	0	1	0	1	1	0	1	0	0	0	0	1	0	0	0	0	1	0	0	0	1	0	0	0	1	1	0	1	0
ENSSSCT00000004096	0	0	0	0	0	0	0	0	0	0	0	1	0	0	0	0	0	0	0	0	0	0	0	0	0	0	0	0	0	0	0
ENSSSCT00000004098	0	1	0	0	0	0	1	1	0	0	1	0	0	0	0	0	0	0	1	0	0	1	0	0	1	0	0	0	0	1	0
ENSSSCT00000004099	0	0	0	0	0	1	0	0	0	0	0	0	0	0	0	0	0	0	0	1	0	0	0	0	0	0	0	0	0	0	0
ENSSSCT00000004100	0	0	0	0	0	0	0	0	0	0	0	0	0	0	0	1	0	0	0	0	1	0	0	0	0	0	0	0	0	0	1
ENSSSCT00000004101	1	1	0	1	1	1	1	0	1	0	0	0	0	0	0	1	0	0	1	1	1	1	1	1	0	1	1	1	0	1	0
ENSSSCT00000004106	0	0	0	0	0	0	0	0	0	0	0	0	0	0	0	0	0	1	1	0	1	0	0	0	0	0	1	1	1	0	1
ENSSSCT00000004107	0	0	0	0	0	0	0	0	0	0	0	0	0	0	0	0	0	0	1	0	0	0	0	0	0	0	1	0	0	0	1
ENSSSCT00000004108	0	0	0	0	0	0	0	0	0	0	0	0	0	0	0	1	0	0	1	0	0	0	0	0	0	0	0	0	0	0	0
ENSSSCT00000004109	0	0	0	0	1	0	0	1	0	0	1	0	0	1	0	0	0	0	0	0	1	0	0	0	1	0	0	1	0	0	1
ENSSSCT00000004111	0	0	0	0	0	0	0	0	1	0	0	0	0	0	0	0	0	0	1	0	1	0	0	0	0	1	0	1	0	1	0
ENSSSCT00000004113	1	1	0	1	0	1	1	0	1	0	1	0	0	0	0	0	0	1	1	1	1	0	1	0	1	0	1	1	0	1	0
ENSSSCT00000004116	0	0	0	0	0	0	0	0	1	1	0	0	0	0	0	1	0	0	0	1	1	0	0	0	0	0	0	0	0	1	0
ENSSSCT00000004117	0	1	0	0	1	0	0	1	0	0	0	0	0	0	0	0	0	0	0	0	0	0	0	0	0	0	0	0	0	0	0
ENSSSCT00000004118	0	0	0	0	0	0	0	0	1	0	0	0	0	0	1	1	0	0	0	0	1	0	0	0	0	0	0	1	0	0	0
ENSSSCT00000004119	0	0	0	0	0	0	0	0	0	0	0	0	0	0	0	0	0	0	0	0	0	0	0	0	0	0	0	1	0	1	0
ENSSSCT00000004120	0	0	0	0	0	0	0	1	0	0	0	0	0	0	0	0	0	0	0	0	0	0	0	0	0	0	0	0	0	0	0
ENSSSCT00000004129	0	0	0	1	0	0	0	0	0	1	0	0	0	0	0	0	0	0	1	0	0	0	0	0	0	0	1	0	0	0	1
ENSSSCT00000004130	0	0	0	0	0	1	0	0	0	0	0	0	1	0	0	0	1	0	0	0	0	0	0	0	0	0	0	1	0	1	0
ENSSSCT00000004132	1	1	0	1	1	1	1	0	0	0	0	0	0	1	0	0	0	0	1	1	0	0	0	0	1	0	0	0	0	0	0
ENSSSCT00000004137	1	1	0	0	0	0	0	0	0	0	1	0	0	0	0	0	0	1	0	0	0	0	0	0	0	0	0	1	0	0	0
ENSSSCT00000004138	1	1	0	1	0	1	1	0	0	0	1	0	0	0	0	1	0	1	1	1	1	1	0	0	0	0	1	1	0	0	0
ENSSSCT00000004143	1	0	0	0	0	0	0	0	0	0	0	0	0	0	0	0	0	0	0	0	0	0	0	0	0	0	0	0	0	0	0
ENSSSCT00000004144	1	1	0	0	0	0	0	1	0	0	0	0	0	0	0	1	0	0	1	0	0	0	0	0	0	0	1	0	0	0	0
ENSSSCT00000004149	0	0	0	0	0	0	0	0	0	0	0	1	0	0	0	0	0	0	0	0	0	1	0	0	0	0	0	0	0	0	0
ENSSSCT00000004150	0	0	0	0	0	0	1	0	0	0	0	0	0	0	0	0	0	0	0	0	0	1	0	0	1	0	0	0	0	0	0
ENSSSCT00000004151	1	1	0	0	0	0	1	0	0	0	0	0	0	0	0	0	0	0	1	0	0	0	0	0	0	0	0	0	0	0	0
ENSSSCT00000004155	0	1	0	1	0	0	0	1	0	0	0	0	0	0	0	0	0	0	0	1	0	0	0	0	1	0	1	1	0	0	0
ENSSSCT00000004156	1	1	0	0	0	0	0	0	0	0	1	0	0	0	0	0	0	0	0	0	0	0	0	0	0	0	0	0	0	0	0
ENSSSCT00000004157	0	0	0	0	0	0	1	0	0	0	0	1	1	0	0	0	0	0	0	1	0	1	0	0	0	1	0	1	0	0	1
ENSSSCT00000004158	0	0	0	1	0	0	0	0	1	1	0	0	0	1	0	0	0	1	1	1	0	0	0	0	1	0	1	1	0	0	0
ENSSSCT00000004159	0	0	0	0	0	0	0	0	0	0	0	1	0	0	0	0	0	0	0	0	1	0	0	0	0	0	1	0	0	0	0
ENSSSCT00000004165	1	1	0	1	0	0	0	0	0	0	0	0	1	1	0	0	0	1	0	0	1	1	0	0	0	1	1	1	0	0	1
ENSSSCT00000004166	0	0	0	0	0	0	0	1	0	0	1	0	0	0	0	0	0	0	0	1	0	0	0	0	1	0	0	0	0	0	0
ENSSSCT00000004168	0	0	0	0	0	0	0	0	1	0	1	0	0	0	0	0	1	0	0	0	0	0	0	0	0	1	0	0	0	0	0
ENSSSCT00000004169	0	0	0	0	0	0	0	0	0	0	1	0	0	0	0	0	0	0	0	0	0	1	0	0	0	0	0	0	0	0	0
ENSSSCT00000004170	0	0	0	0	0	1	1	0	0	0	0	0	0	0	0	0	0	0	0	0	0	0	0	0	0	0	0	0	0	0	0
ENSSSCT00000004171	0	0	0	0	0	0	0	0	0	0	0	0	0	0	0	0	0	0	0	1	0	0	0	0	0	0	0	0	0	0	1
ENSSSCT00000004172	0	1	0	0	0	0	0	1	0	0	0	0	0	0	0	0	0	1	0	0	0	0	0	0	0	0	0	0	0	0	0
ENSSSCT00000004174	0	0	0	0	0	0	0	0	0	0	0	0	0	0	0	0	0	0	1	0	0	0	0	0	0	0	0	0	0	0	0
ENSSSCT00000004177	0	0	0	0	0	0	0	0	0	0	1	0	0	0	0	1	0	0	0	0	0	0	0	0	0	0	0	0	0	0	0
ENSSSCT00000004178	1	1	0	1	1	1	1	1	1	1	1	1	1	0	0	1	0	1	1	1	0	1	1	0	0	0	1	1	0	0	0
ENSSSCT00000004179	0	0	0	0	0	0	0	1	0	0	0	0	0	0	0	0	0	0	0	0	1	0	0	0	0	0	0	0	0	0	0
ENSSSCT00000004182	1	0	0	0	0	0	0	1	0	0	0	0	0	0	0	0	0	0	0	0	0	0	0	0	0	0	0	0	0	0	0
ENSSSCT00000004183	1	1	0	0	0	0	0	1	0	0	0	0	0	0	0	0	0	1	0	0	0	0	0	0	0	0	0	0	0	1	0
ENSSSCT00000004190	1	1	0	0	0	1	0	0	0	0	0	0	0	0	0	0	0	0	0	1	1	1	0	0	0	0	1	0	0	1	0
ENSSSCT00000004191	0	1	0	0	0	0	0	0	0	0	1	1	0	0	0	0	0	0	0	0	0	0	0	0	0	0	0	1	0	0	1
ENSSSCT00000004192	0	0	0	0	0	0	0	0	0	0	0	0	0	0	0	1	0	0	0	0	0	0	0	0	0	0	0	0	0	1	0
ENSSSCT00000004193	0	0	0	0	0	0	1	0	0	1	0	0	0	1	1	0	0	0	0	0	0	0	1	0	0	1	0	0	1	0	1
ENSSSCT00000004194	0	0	0	0	0	0	0	0	0	0	0	0	1	0	0	0	0	0	0	0	0	0	0	0	0	0	0	1	0	0	1
ENSSSCT00000004195	1	1	1	0	1	0	0	1	1	1	0	0	1	1	1	0	0	1	0	0	1	0	0	0	0	1	0	0	0	1	1
ENSSSCT00000004197	0	0	0	0	0	0	0	0	0	0	0	0	0	0	0	0	0	0	0	0	0	0	1	0	0	0	0	0	0	0	0
ENSSSCT00000004198	0	0	0	0	0	0	0	0	0	0	0	0	0	0	0	0	0	0	0	0	0	0	1	0	0	0	0	0	0	0	0
ENSSSCT00000004200	0	1	1	1	0	1	1	1	0	0	0	0	1	0	0	0	1	1	1	1	0	1	0	0	1	1	1	1	1	0	1
ENSSSCT00000004202	0	0	0	1	1	0	0	0	0	0	0	1	0	0	0	0	0	0	0	0	1	0	0	0	0	0	0	0	0	0	0
ENSSSCT00000004203	1	0	0	0	0	0	0	0	1	0	1	1	0	1	0	0	0	0	1	0	1	1	0	0	0	0	0	0	0	0	0
ENSSSCT00000004204	1	1	0	0	0	0	0	1	0	0	0	0	0	0	0	0	0	0	0	0	0	0	0	0	0	0	1	0	0	0	0
ENSSSCT00000004210	1	1	0	0	0	0	0	0	0	0	0	0	0	0	0	0	0	0	0	0	0	0	0	0	0	0	0	0	0	0	0
ENSSSCT00000004211	0	0	0	0	0	0	1	1	1	0	0	0	0	0	0	1	0	0	1	1	1	0	0	0	1	0	1	0	0	0	0
ENSSSCT00000004212	0	0	0	1	1	1	1	0	0	1	1	0	1	0	0	1	1	1	1	1	1	0	1	0	1	1	1	1	0	0	1
ENSSSCT00000004213	0	0	0	0	0	0	0	1	0	0	0	0	0	0	0	1	0	0	1	0	0	0	0	0	1	0	0	0	0	0	1
ENSSSCT00000004214	0	1	0	1	1	1	1	1	1	0	0	1	1	0	0	0	0	0	0	1	1	0	0	0	1	1	1	1	0	1	1
ENSSSCT00000004218	0	0	0	0	0	0	0	0	0	0	0	0	0	0	0	0	0	0	0	0	0	0	0	0	0	1	0	0	0	0	0
ENSSSCT00000004219	1	1	0	0	0	0	0	0	0	0	0	0	0	0	0	0	0	0	1	1	1	0	0	0	0	0	1	1	0	1	1
ENSSSCT00000004225	0	0	0	0	0	0	0	1	0	0	0	0	0	0	0	0	0	0	0	0	0	0	0	0	0	0	0	0	0	0	0
ENSSSCT00000004226	1	1	0	0	0	0	0	0	0	0	0	0	0	0	0	0	0	0	0	0	0	0	0	0	0	0	0	0	0	0	0
ENSSSCT00000004228	0	0	0	1	0	1	0	0	0	0	0	0	0	0	0	1	0	1	1	0	0	1	1	1	0	0	0	0	0	0	0
ENSSSCT00000004229	0	0	0	1	0	1	0	0	0	0	0	0	0	0	0	1	0	1	1	0	0	1	1	1	0	0	0	0	0	0	0
ENSSSCT00000004230	0	0	0	1	0	1	0	0	0	0	0	0	0	0	0	1	0	1	1	0	0	1	1	1	0	0	0	0	0	0	0
ENSSSCT00000004234	0	0	0	0	1	0	0	0	0	0	0	0	1	0	0	0	0	0	1	0	1	0	0	0	0	0	1	0	0	0	1
ENSSSCT00000004238	0	0	0	1	0	1	1	0	0	0	0	0	0	0	0	0	0	0	1	0	0	0	0	0	1	0	0	0	0	0	0
ENSSSCT00000004239	1	1	0	0	0	1	1	0	0	0	0	1	0	0	0	0	0	0	0	1	1	1	0	0	0	0	0	0	0	1	0
ENSSSCT00000004242	1	1	0	0	0	0	0	0	0	0	0	0	0	0	0	1	0	0	0	0	0	0	0	0	0	0	0	0	0	0	0
ENSSSCT00000004243	1	1	0	0	0	0	0	0	0	0	0	0	0	0	0	1	0	0	0	0	0	0	0	0	0	0	0	0	0	0	0
ENSSSCT00000004244	1	1	0	0	0	0	0	0	0	0	0	0	0	0	0	1	0	0	0	1	1	0	0	0	1	0	0	0	0	0	0
ENSSSCT00000004245	0	0	0	1	0	1	0	1	0	0	0	0	1	0	0	0	0	0	1	0	0	1	0	0	1	0	1	0	0	0	0
ENSSSCT00000004246	0	0	0	1	0	1	1	0	0	0	0	0	0	0	0	0	0	0	0	1	0	1	0	0	1	0	1	1	0	0	0
ENSSSCT00000004247	0	0	0	1	0	1	1	0	0	0	0	0	0	0	0	0	0	0	0	1	0	1	0	0	1	0	1	1	0	0	0
ENSSSCT00000004249	0	0	0	0	1	0	0	0	1	0	0	0	0	0	0	0	0	0	0	0	1	0	0	0	0	0	0	0	0	0	0
ENSSSCT00000004251	0	0	0	0	0	0	0	0	0	0	0	0	0	0	0	0	0	0	0	0	1	0	0	0	0	0	1	0	0	0	0
ENSSSCT00000004256	0	0	0	1	0	0	1	1	1	0	0	0	0	0	0	0	1	1	1	0	0	0	0	0	0	0	1	0	0	0	0
ENSSSCT00000004260	0	1	0	1	1	1	1	1	0	0	1	0	0	0	0	0	0	0	1	0	0	1	0	0	1	0	0	1	0	0	0
ENSSSCT00000004261	0	0	0	0	0	0	0	0	0	0	0	0	0	0	0	0	0	0	0	0	0	0	0	0	0	0	0	0	0	1	0
ENSSSCT00000004262	0	1	0	1	0	0	0	0	0	0	0	0	0	0	0	0	0	1	0	0	0	0	1	0	0	0	1	0	0	0	0
ENSSSCT00000004263	0	0	0	0	0	0	0	0	0	0	0	0	0	0	0	0	0	0	0	0	0	0	0	0	0	0	1	0	0	0	0
ENSSSCT00000004265	1	1	0	1	0	0	1	0	0	0	0	0	0	0	0	0	0	0	1	1	0	0	0	0	0	0	1	0	1	0	0
ENSSSCT00000004266	1	1	0	0	0	0	0	0	0	0	0	0	0	0	0	1	0	0	1	0	0	0	0	0	0	1	0	1	0	0	1
ENSSSCT00000004269	0	0	0	0	0	0	0	1	0	0	0	0	0	0	1	0	0	0	0	0	0	0	0	0	1	1	0	1	0	0	1
ENSSSCT00000004270	0	1	1	0	0	0	0	1	0	0	0	0	0	0	0	0	0	1	0	0	0	1	0	0	0	1	0	0	0	0	1
ENSSSCT00000004271	1	1	0	0	0	0	0	0	0	0	0	0	0	0	0	0	0	0	0	0	0	0	0	0	0	0	0	0	0	1	0
ENSSSCT00000004273	0	0	0	0	0	1	1	0	0	0	0	0	0	0	0	0	0	0	1	0	1	1	0	0	0	0	0	0	0	0	0
ENSSSCT00000004274	0	0	0	1	0	0	1	0	1	1	0	0	0	0	0	0	0	0	0	0	1	0	1	0	0	0	0	0	0	0	0
ENSSSCT00000004278	0	0	0	0	1	1	1	0	0	0	0	0	0	0	1	1	0	0	1	0	0	0	1	0	0	1	0	0	0	0	0
ENSSSCT00000004279	0	0	0	0	0	0	0	0	0	0	0	1	0	0	0	0	0	0	1	0	0	0	0	0	0	0	0	0	0	0	0
ENSSSCT00000004281	0	1	0	0	0	0	0	0	0	0	0	0	0	0	0	0	0	0	1	0	0	0	0	0	0	0	0	0	0	0	0
ENSSSCT00000004282	1	1	0	0	1	1	1	1	0	0	1	0	0	1	0	1	0	0	0	1	0	0	0	0	1	0	0	1	0	0	0
ENSSSCT00000004284	1	1	0	0	1	0	0	1	0	0	0	0	0	0	0	0	0	1	0	0	1	0	0	0	0	1	1	1	0	0	1
ENSSSCT00000004286	0	0	0	1	0	0	0	0	0	0	0	0	0	0	0	0	0	0	1	0	0	0	1	0	1	0	0	1	0	0	0
ENSSSCT00000004288	0	1	0	0	0	0	0	0	0	0	0	0	0	0	0	1	0	1	0	0	1	0	0	0	0	1	0	0	0	0	0
ENSSSCT00000004289	0	1	0	0	0	0	0	0	0	0	0	0	0	0	0	0	0	0	1	0	0	0	1	0	0	0	0	0	0	0	1
ENSSSCT00000004297	0	1	0	0	0	0	0	1	0	0	0	0	0	1	0	0	0	0	0	1	0	0	0	0	0	0	0	0	0	0	0
ENSSSCT00000004298	0	1	0	0	0	0	0	0	0	0	0	0	0	1	0	0	0	0	1	1	0	0	0	0	0	1	0	0	0	0	0
ENSSSCT00000004302	1	1	0	0	0	1	1	1	0	0	0	1	0	0	0	0	0	0	1	1	0	1	0	0	0	1	1	1	0	0	1
ENSSSCT00000004305	1	1	0	1	1	1	0	1	0	0	0	1	1	0	0	1	0	0	1	0	0	1	1	0	1	0	1	1	0	1	1
ENSSSCT00000004308	0	0	0	0	0	0	0	0	0	0	0	0	0	0	0	0	0	1	0	0	0	0	0	0	0	0	1	1	0	0	0
ENSSSCT00000004310	1	1	0	0	1	0	0	0	0	0	0	0	0	0	0	0	1	0	0	0	0	0	0	0	0	1	1	1	0	1	1
ENSSSCT00000004311	0	0	0	1	0	0	0	1	0	0	0	1	0	0	0	0	0	0	1	0	0	1	0	0	0	1	1	1	0	0	1
ENSSSCT00000004312	0	0	0	0	0	0	0	0	0	0	0	0	0	0	0	0	0	0	1	0	0	0	0	0	0	0	0	0	0	0	0
ENSSSCT00000004313	0	0	0	1	1	0	1	0	0	1	0	1	0	1	0	0	1	1	1	1	0	0	1	0	1	1	1	1	0	0	1
ENSSSCT00000004316	0	1	0	1	0	1	1	0	0	0	0	0	0	0	0	0	0	1	0	0	0	1	0	0	0	0	1	1	0	1	1
ENSSSCT00000004318	0	0	0	0	0	0	0	0	0	0	0	1	0	0	0	0	0	0	0	0	0	1	0	0	0	0	1	0	0	1	0
ENSSSCT00000004319	0	0	0	1	0	1	1	0	0	0	0	0	1	0	0	0	1	0	1	1	1	0	0	0	0	1	1	0	0	1	0
ENSSSCT00000004320	0	0	0	0	0	0	0	0	0	1	0	0	0	1	0	0	0	0	0	0	0	1	0	0	0	0	0	0	0	1	0
ENSSSCT00000004322	0	0	0	1	0	1	1	1	0	1	0	0	0	0	0	0	0	1	1	1	0	1	1	0	1	0	1	1	0	1	1
ENSSSCT00000004323	1	1	0	0	0	0	1	1	0	1	0	0	0	1	0	0	0	0	1	0	0	1	0	0	0	1	1	1	0	0	1
ENSSSCT00000004325	1	1	0	0	0	0	1	1	0	1	0	0	0	1	0	0	0	0	1	0	0	1	0	0	0	1	1	1	0	0	1
ENSSSCT00000004326	0	0	0	1	0	1	1	1	0	1	0	0	0	0	0	0	0	1	1	1	0	1	1	0	1	0	1	1	0	1	1
ENSSSCT00000004329	0	0	0	0	1	1	1	0	0	0	0	1	0	0	0	0	0	0	1	0	0	1	0	0	0	0	0	0	0	1	0
ENSSSCT00000004330	0	0	0	1	0	0	0	0	0	0	0	0	0	0	0	0	0	0	0	0	0	1	1	0	1	0	0	0	0	0	0
ENSSSCT00000004331	0	0	0	0	0	0	0	0	0	0	0	0	0	0	0	0	0	0	0	0	0	0	0	0	0	0	1	0	0	0	0
ENSSSCT00000004333	0	0	0	0	0	0	1	0	0	0	0	0	0	0	0	0	0	0	0	0	0	0	0	0	1	0	0	0	0	0	0
ENSSSCT00000004334	0	0	0	0	0	0	0	0	0	0	0	0	0	0	0	0	0	0	0	1	0	0	0	0	0	0	0	0	0	0	0
ENSSSCT00000004338	0	0	0	1	1	0	0	1	0	0	0	1	0	0	0	0	0	0	0	0	0	1	1	0	1	0	1	1	1	1	1
ENSSSCT00000004339	1	1	0	1	0	0	0	0	0	0	0	0	0	0	0	0	0	0	1	1	0	0	1	0	1	0	1	1	0	0	1
ENSSSCT00000004340	1	1	0	1	0	0	0	0	0	0	0	0	0	0	0	0	0	0	1	1	0	0	1	0	1	0	1	1	0	0	1
ENSSSCT00000004343	0	0	0	0	0	0	0	1	0	0	0	0	0	0	0	0	0	0	0	0	0	0	0	0	1	0	0	0	0	0	0
ENSSSCT00000004344	1	1	0	0	0	1	1	0	0	0	0	0	0	0	0	0	0	0	1	0	1	0	0	0	1	0	1	0	0	0	0
ENSSSCT00000004346	0	0	0	1	0	1	1	0	0	0	0	1	0	0	0	0	0	0	1	1	0	1	1	0	0	0	1	0	0	1	1
ENSSSCT00000004347	1	1	0	1	1	1	1	0	1	1	0	0	0	1	0	0	0	1	1	1	1	1	1	0	1	1	1	0	0	0	0
ENSSSCT00000004351	1	1	0	1	0	0	0	0	0	0	0	0	0	0	0	0	0	0	1	1	0	0	1	0	1	0	1	1	0	0	1
ENSSSCT00000004358	0	0	0	0	0	0	0	0	0	0	0	0	0	0	0	0	0	0	0	0	0	0	0	0	0	1	1	1	0	0	0
ENSSSCT00000004359	0	1	0	0	0	0	0	1	0	0	0	0	0	0	0	0	0	0	1	1	1	0	0	0	1	1	1	0	0	0	1
ENSSSCT00000004362	1	1	0	1	0	1	1	0	0	0	0	1	0	0	0	0	0	0	0	0	0	0	0	0	0	0	1	1	0	0	0
ENSSSCT00000004363	0	0	0	0	0	0	1	0	0	0	0	0	0	0	0	0	0	0	0	0	0	0	0	0	0	0	1	0	0	0	1
ENSSSCT00000004367	1	1	0	1	0	1	1	0	0	0	0	1	0	0	0	1	0	0	1	0	0	1	0	0	1	0	1	0	0	0	1
ENSSSCT00000004368	0	0	0	0	1	0	0	0	0	0	0	0	0	0	0	0	0	0	0	0	1	0	0	0	0	0	0	0	0	0	0
ENSSSCT00000004370	0	0	0	0	0	1	1	0	0	0	0	0	0	0	0	0	0	0	1	0	0	0	0	0	0	0	0	0	0	0	0
ENSSSCT00000004372	0	0	0	0	0	0	1	0	0	0	0	0	0	0	0	0	0	0	0	0	0	0	0	0	0	0	1	0	0	0	1
ENSSSCT00000004385	0	0	0	0	0	0	0	0	0	1	0	0	0	1	0	0	0	0	0	1	0	0	0	0	0	0	1	1	0	0	0
ENSSSCT00000004387	0	0	0	0	0	1	1	0	0	0	0	0	0	0	0	0	0	0	1	0	0	0	0	0	0	0	0	0	0	0	1
ENSSSCT00000004390	0	1	0	1	0	0	1	0	0	0	0	0	0	0	0	0	0	1	1	0	0	0	0	0	1	0	1	0	0	0	0
ENSSSCT00000004391	0	0	0	0	0	0	0	0	0	0	0	0	0	0	0	0	0	0	0	0	0	0	0	0	0	0	1	0	0	0	0
ENSSSCT00000004393	0	0	0	1	0	1	1	0	0	0	0	0	0	0	1	0	0	0	0	0	0	0	0	0	0	0	1	0	0	0	0
ENSSSCT00000004395	0	0	1	1	1	1	1	1	1	1	0	0	0	1	0	0	0	0	1	1	1	1	1	0	1	1	1	1	0	0	1
ENSSSCT00000004398	0	0	0	1	0	1	1	1	1	0	0	0	0	0	0	0	1	1	1	1	0	1	0	0	1	1	1	1	0	1	1
ENSSSCT00000004405	1	1	0	0	1	1	1	1	0	0	1	0	0	1	0	1	0	1	1	1	1	0	0	1	1	0	1	1	0	1	0
ENSSSCT00000004416	0	0	0	1	0	1	0	0	0	0	0	0	0	0	0	0	0	0	1	0	0	0	0	0	0	0	1	1	0	0	0
ENSSSCT00000004417	0	0	0	1	0	1	0	0	0	0	0	0	0	0	0	0	0	0	1	0	0	0	0	0	0	0	1	1	0	0	0
ENSSSCT00000004424	0	0	0	0	0	0	0	0	0	1	0	0	0	1	0	0	0	0	1	1	0	0	0	0	0	0	1	1	0	0	1
ENSSSCT00000004431	0	0	0	0	0	1	0	0	0	0	0	0	0	0	0	0	0	0	0	0	0	0	0	0	0	1	0	0	0	0	1
ENSSSCT00000004432	0	0	0	0	0	1	0	0	0	0	0	0	0	0	0	0	0	0	0	0	0	0	0	0	0	1	0	0	0	0	1
ENSSSCT00000004434	0	0	0	1	0	1	1	1	0	0	0	1	0	0	0	0	0	1	1	1	1	0	0	0	1	1	1	1	0	0	1
ENSSSCT00000004445	0	0	0	0	0	0	0	0	0	0	1	0	0	0	0	0	0	0	0	0	1	0	0	0	0	1	1	1	1	0	1
ENSSSCT00000004448	0	1	0	1	0	0	1	0	0	0	0	0	0	0	0	0	0	0	1	0	0	0	1	0	0	0	0	0	0	0	0
ENSSSCT00000004449	1	1	0	1	0	1	1	0	0	1	0	1	1	1	0	0	0	0	0	1	0	1	1	0	0	0	0	0	0	0	1
ENSSSCT00000004453	0	0	0	0	0	0	0	0	0	0	0	0	0	0	0	0	0	0	0	0	0	1	0	0	0	0	0	0	0	0	1
ENSSSCT00000004455	0	0	0	1	1	0	0	0	1	0	0	0	0	0	0	0	0	1	0	0	1	1	0	0	0	1	0	0	0	0	1
ENSSSCT00000004461	0	0	0	1	0	1	1	0	0	0	1	0	0	0	1	0	0	0	1	1	0	0	0	0	1	1	1	0	0	1	0
ENSSSCT00000004462	0	1	0	1	1	0	0	0	1	0	1	0	1	0	0	0	0	0	0	1	0	0	0	0	0	1	1	1	0	0	1
ENSSSCT00000004465	0	0	0	0	0	0	0	0	0	0	0	1	0	0	0	0	0	0	0	1	1	0	0	0	0	0	1	0	0	0	1
ENSSSCT00000004466	0	0	0	0	0	0	0	0	0	0	0	0	0	0	1	1	0	0	0	0	0	0	0	0	0	0	0	0	0	0	0
ENSSSCT00000004474	0	0	0	0	0	0	0	0	0	0	0	0	0	0	0	0	0	1	0	0	1	0	0	0	0	0	1	1	0	0	1
ENSSSCT00000004475	0	0	0	0	0	0	0	0	0	0	0	0	0	1	0	0	0	0	1	0	0	0	1	0	0	0	0	0	0	1	0
ENSSSCT00000004477	0	0	0	0	1	1	1	0	0	0	1	0	0	0	0	1	0	0	1	0	0	0	0	0	0	0	0	0	1	0	0
ENSSSCT00000004479	0	0	0	0	0	0	0	0	0	0	0	0	1	0	0	0	0	1	1	0	1	0	0	0	1	0	1	0	0	1	1
ENSSSCT00000004480	1	1	0	1	0	1	1	1	0	0	0	0	0	0	0	0	0	0	1	0	1	1	1	0	0	1	1	1	0	1	1
ENSSSCT00000004483	0	0	0	0	1	0	0	0	1	0	0	0	0	0	0	0	0	0	0	0	0	0	0	0	0	0	1	0	0	0	0
ENSSSCT00000004486	0	0	0	1	0	1	1	0	0	0	0	1	0	0	0	0	1	0	1	1	0	1	1	0	0	0	1	0	0	0	0
ENSSSCT00000004487	0	0	0	0	0	1	1	0	0	0	0	0	1	0	0	0	0	0	0	1	0	0	0	0	1	0	1	0	0	0	0
ENSSSCT00000004489	0	0	0	0	0	0	0	0	0	0	0	0	0	0	0	0	0	0	1	0	1	0	0	0	0	0	0	0	0	0	0
ENSSSCT00000004492	0	0	0	1	1	0	1	0	0	0	1	0	0	0	0	0	0	1	1	1	0	1	1	0	0	0	1	1	0	0	0
ENSSSCT00000004495	0	0	0	1	1	0	0	0	0	1	0	0	0	0	0	0	1	0	0	0	0	1	0	0	0	0	1	0	0	0	0
ENSSSCT00000004505	0	0	0	0	0	0	0	0	0	0	0	0	0	0	0	0	0	0	0	1	0	0	0	0	0	0	0	0	0	0	0
ENSSSCT00000004507	0	0	0	0	0	0	0	0	0	0	0	0	0	0	0	0	0	0	0	1	0	0	0	0	0	0	1	0	0	1	0
ENSSSCT00000004508	0	0	0	0	0	0	0	0	0	0	0	0	0	0	0	0	0	0	0	1	0	0	0	0	0	0	1	0	0	1	0
ENSSSCT00000004511	0	0	0	0	0	0	1	0	0	0	0	0	0	0	0	0	0	1	1	0	1	1	1	0	0	1	0	1	0	0	0
ENSSSCT00000004520	0	0	0	0	0	0	0	0	0	0	0	0	0	0	0	0	0	0	1	1	0	0	0	0	0	0	0	0	0	0	0
ENSSSCT00000004523	1	1	0	0	0	0	0	0	0	0	0	1	0	0	0	0	0	0	0	0	0	0	0	0	0	0	0	0	0	0	0
ENSSSCT00000004526	0	0	0	0	0	1	1	0	0	0	0	1	0	0	0	0	1	0	0	0	0	0	0	0	1	0	0	1	0	0	0
ENSSSCT00000004534	1	1	0	0	1	0	0	0	0	1	1	0	1	0	0	0	1	0	1	0	0	0	0	0	0	0	1	0	0	0	1
ENSSSCT00000004536	0	0	0	0	0	0	0	0	0	0	0	0	0	0	0	0	0	0	0	0	0	0	0	0	0	0	1	0	0	0	0
ENSSSCT00000004538	1	1	0	0	0	0	1	0	0	1	0	1	0	1	0	0	1	1	1	0	1	1	0	0	0	0	0	0	1	0	1
ENSSSCT00000004540	0	0	0	0	1	0	0	1	0	0	1	0	0	0	0	1	0	0	0	0	0	0	1	0	0	1	0	1	0	0	1
ENSSSCT00000004542	0	0	0	0	0	0	0	0	0	0	0	0	0	0	0	0	0	0	0	0	0	0	0	0	0	0	1	0	0	0	0
ENSSSCT00000004552	0	0	0	0	0	1	0	0	0	1	0	0	0	1	0	0	0	0	1	1	0	1	0	0	1	1	0	1	0	0	0
ENSSSCT00000004556	0	0	0	0	0	0	0	0	0	0	1	0	0	0	0	0	0	0	0	0	0	0	0	0	0	0	1	1	0	0	0
ENSSSCT00000004562	0	0	1	0	0	0	0	1	1	1	0	0	0	0	0	0	0	0	0	0	0	0	0	1	0	0	0	1	0	0	0
ENSSSCT00000004567	1	1	0	0	0	1	1	0	0	0	1	0	0	0	0	0	0	0	1	1	1	1	0	0	1	0	0	0	0	0	0
ENSSSCT00000004568	0	0	0	0	0	0	0	0	0	0	0	0	0	0	0	0	0	1	0	0	0	0	0	0	0	0	0	0	0	0	0
ENSSSCT00000004569	0	0	0	0	0	0	0	1	0	0	0	0	0	0	0	0	0	1	0	0	0	0	0	0	0	0	1	1	0	0	0
ENSSSCT00000004570	0	0	0	0	0	0	0	0	0	0	1	0	0	0	0	0	0	0	1	1	1	0	0	0	0	0	0	1	0	0	0
ENSSSCT00000004571	0	1	0	0	0	1	0	0	0	0	0	1	0	0	0	0	0	0	0	0	1	1	0	0	0	1	1	1	0	0	0
ENSSSCT00000004578	0	0	0	1	0	0	0	0	0	0	0	0	0	0	0	0	0	0	0	0	0	0	0	0	0	0	1	0	0	0	0
ENSSSCT00000004581	0	0	0	0	0	0	0	0	0	0	0	0	0	0	0	1	0	0	0	0	0	0	0	0	0	0	0	1	0	0	1
ENSSSCT00000004582	0	0	0	0	1	0	0	0	0	0	0	0	0	0	0	0	0	0	0	0	0	0	0	0	0	0	0	1	0	0	0
ENSSSCT00000004584	1	1	0	0	0	0	1	1	0	1	0	0	1	0	0	0	0	0	1	1	0	0	0	0	0	0	1	1	0	0	1
ENSSSCT00000004587	0	0	0	0	0	0	0	0	0	0	0	0	0	0	0	0	0	0	1	0	0	0	0	0	0	0	0	0	0	0	0
ENSSSCT00000004591	0	0	0	0	0	1	1	1	0	0	0	0	0	0	0	0	0	0	0	0	0	0	0	0	1	0	1	0	0	0	0
ENSSSCT00000004602	0	0	0	0	0	0	1	0	1	0	1	1	0	0	0	0	0	0	0	0	0	0	0	0	0	0	0	0	0	0	0
ENSSSCT00000004606	0	0	0	1	0	0	0	0	0	0	0	0	0	0	0	1	0	0	0	0	0	0	0	0	0	0	0	0	0	0	0
ENSSSCT00000004608	0	1	0	1	0	0	0	1	0	0	0	0	0	0	0	0	0	0	0	0	0	0	0	0	0	0	1	0	0	1	0
ENSSSCT00000004611	1	1	0	0	1	0	0	0	0	0	0	0	0	0	0	1	0	1	0	0	0	0	0	0	0	0	1	1	0	1	0
ENSSSCT00000004612	1	1	0	0	1	1	1	0	0	1	0	0	0	0	0	0	0	0	0	0	0	0	0	0	0	0	0	0	0	0	0
ENSSSCT00000004618	0	0	0	0	1	0	1	0	1	0	0	0	0	0	0	0	0	0	1	0	0	0	0	0	0	0	0	0	0	0	0
ENSSSCT00000004619	0	0	0	0	0	0	0	0	0	0	0	0	0	0	0	1	0	0	0	0	1	1	0	0	0	0	0	0	0	0	1
ENSSSCT00000004620	1	1	0	0	0	0	0	1	0	1	0	0	0	0	0	0	0	1	1	1	1	0	0	0	0	0	1	1	0	0	0
ENSSSCT00000004629	1	1	0	0	1	0	0	1	0	0	0	0	0	0	0	0	0	0	1	0	1	0	0	0	1	0	0	0	0	1	0
ENSSSCT00000004630	0	0	0	0	0	0	0	0	0	0	0	0	0	0	0	1	0	0	0	0	1	0	0	0	0	0	0	0	1	1	0
ENSSSCT00000004631	0	0	0	0	0	0	0	0	0	0	0	0	1	0	0	0	0	0	0	0	0	0	0	0	0	0	0	0	0	0	0
ENSSSCT00000004632	0	1	0	0	1	0	1	0	0	0	0	1	0	0	0	0	0	0	0	0	0	0	1	0	0	0	1	0	0	0	1
ENSSSCT00000004633	0	1	0	0	1	0	1	0	0	0	0	1	0	0	0	0	0	0	0	0	0	0	1	0	0	0	1	0	0	0	1
ENSSSCT00000004636	0	0	0	0	0	0	0	0	0	0	0	0	0	0	0	0	0	0	0	0	1	0	0	0	0	0	0	0	0	0	0
ENSSSCT00000004637	0	0	0	0	0	0	0	0	0	0	0	0	0	0	0	0	0	0	0	1	0	0	0	0	0	0	0	0	0	1	0
ENSSSCT00000004640	1	1	0	0	0	0	0	1	1	1	1	0	1	1	0	0	0	0	1	1	0	0	1	0	0	1	0	0	0	0	1
ENSSSCT00000004641	0	0	0	0	0	1	1	0	0	0	0	0	1	0	0	0	0	1	1	0	0	1	0	0	0	0	0	0	0	1	1
ENSSSCT00000004647	0	0	0	1	0	0	0	0	0	0	0	1	0	0	0	0	0	0	0	0	0	0	1	0	0	0	0	0	0	0	0
ENSSSCT00000004650	0	0	0	0	0	0	0	0	0	1	0	0	0	0	0	1	0	1	0	0	1	0	0	0	0	1	0	0	0	0	0
ENSSSCT00000004659	0	0	0	0	0	0	0	0	0	0	0	0	0	0	0	0	0	0	0	0	1	0	0	0	0	0	1	1	0	0	0
ENSSSCT00000004663	0	0	0	0	0	0	0	0	0	0	0	0	0	0	1	0	0	0	0	0	0	1	0	0	0	0	0	0	0	0	0
ENSSSCT00000004664	0	0	0	0	0	0	0	0	0	0	0	0	0	0	1	0	0	0	0	0	0	1	0	0	0	0	0	0	0	0	0
ENSSSCT00000004665	0	0	0	0	1	0	0	0	0	0	0	1	0	0	0	0	0	0	0	0	1	1	1	0	0	0	0	0	0	0	0
ENSSSCT00000004666	0	0	0	0	0	0	0	0	0	0	0	0	0	0	0	0	0	0	0	0	0	0	0	0	0	0	1	0	0	0	0
ENSSSCT00000004667	1	1	0	1	0	0	0	0	0	0	0	0	0	0	0	0	0	0	0	0	0	0	0	0	0	0	1	0	0	0	0
ENSSSCT00000004669	0	0	0	0	1	0	0	0	0	0	0	1	0	0	0	0	0	0	1	0	0	1	0	0	1	0	0	0	0	0	0
ENSSSCT00000004679	0	0	0	0	0	0	0	0	0	0	0	0	0	0	0	0	0	0	1	0	0	0	0	0	1	0	0	0	0	0	0
ENSSSCT00000004681	0	0	0	0	1	0	0	0	0	0	0	1	0	0	0	0	0	0	0	0	0	0	0	0	0	1	0	1	0	1	0
ENSSSCT00000004682	0	0	0	0	1	1	1	0	0	0	0	0	1	0	0	0	0	0	0	0	0	0	0	0	0	0	0	0	0	0	0
ENSSSCT00000004683	0	0	0	0	1	0	0	0	0	0	0	1	0	0	1	0	0	0	0	0	1	1	0	0	0	0	0	0	0	0	0
ENSSSCT00000004689	1	1	0	0	0	0	0	0	0	0	0	0	0	0	0	0	0	0	0	0	0	0	0	0	0	0	0	0	0	0	1
ENSSSCT00000004691	0	1	0	0	0	0	0	0	0	0	0	0	1	0	0	1	1	0	0	0	1	0	0	0	0	0	0	0	0	1	1
ENSSSCT00000004692	0	0	0	0	0	0	0	0	0	0	0	0	0	0	0	0	0	0	1	1	0	0	0	0	0	0	0	0	0	0	0
ENSSSCT00000004695	0	0	0	0	0	0	0	1	1	0	0	0	0	0	0	0	0	0	0	0	0	0	1	0	1	0	0	0	0	0	1
ENSSSCT00000004698	0	0	0	0	0	0	0	0	0	0	0	0	0	0	0	0	0	0	0	0	0	0	0	0	0	1	0	0	0	0	1
ENSSSCT00000004701	1	1	0	0	0	0	0	0	0	0	0	0	0	0	0	0	0	0	0	0	0	0	0	0	0	0	0	0	0	0	0
ENSSSCT00000004702	0	0	0	0	0	0	1	0	1	0	0	0	0	0	0	0	1	1	0	1	0	0	0	0	0	0	1	0	0	1	1
ENSSSCT00000004707	0	1	0	0	0	0	0	0	0	0	0	1	0	0	0	0	0	0	0	0	0	0	0	0	0	0	0	1	0	0	0
ENSSSCT00000004709	0	0	1	0	0	0	0	0	0	0	0	0	0	0	0	0	0	0	0	0	1	0	0	0	0	0	0	0	0	0	0
ENSSSCT00000004711	0	0	0	0	0	0	1	0	0	0	0	0	0	0	0	0	0	0	0	0	0	0	0	0	0	0	0	0	0	0	0
ENSSSCT00000004714	0	0	0	0	0	0	0	0	0	0	0	0	0	0	0	0	0	0	1	0	0	0	0	0	0	0	0	0	0	0	0
ENSSSCT00000004717	0	0	0	0	0	0	0	0	0	0	0	0	0	0	0	0	0	0	1	0	0	0	0	0	0	0	0	0	0	0	0
ENSSSCT00000004721	0	0	0	0	0	0	0	0	0	0	0	1	0	0	0	0	0	0	0	0	1	0	0	0	0	0	0	0	0	0	0
ENSSSCT00000004723	0	0	0	1	0	1	1	0	0	1	0	1	0	0	0	0	0	0	1	1	0	1	1	0	1	1	1	1	0	1	0
ENSSSCT00000004726	0	0	0	1	0	0	0	0	1	0	0	0	0	0	0	0	0	1	0	0	0	0	0	0	0	0	0	0	0	0	0
ENSSSCT00000004727	0	0	0	0	0	0	0	0	0	0	0	0	0	0	0	0	0	0	1	0	0	1	1	0	0	0	0	0	0	0	1
ENSSSCT00000004730	0	0	0	0	0	0	0	0	0	0	0	0	0	0	0	1	0	0	0	0	0	0	0	0	0	0	0	0	0	0	0
ENSSSCT00000004732	0	0	0	0	0	0	0	0	0	0	0	0	0	0	0	0	0	0	0	0	0	0	0	0	0	0	1	0	0	0	1
ENSSSCT00000004733	0	0	0	0	0	0	0	0	0	0	0	0	0	0	0	0	0	0	0	0	0	0	0	0	0	0	1	0	0	0	1
ENSSSCT00000004735	0	0	0	0	0	0	0	0	1	0	0	0	0	0	0	0	0	0	0	1	0	1	0	0	0	0	0	0	0	0	0
ENSSSCT00000004737	0	0	0	0	0	0	0	0	0	0	0	0	0	0	0	0	0	0	0	0	0	0	0	0	0	0	1	0	0	0	0
ENSSSCT00000004746	0	0	0	1	0	0	1	1	0	0	0	0	0	0	0	0	0	0	0	0	0	0	0	0	0	0	1	0	0	0	0
ENSSSCT00000004748	1	1	0	0	0	0	0	0	0	0	0	0	0	0	0	0	0	0	0	0	0	0	0	0	0	0	0	0	0	0	0
ENSSSCT00000004751	1	1	0	0	0	0	0	0	0	0	0	0	0	0	0	0	0	1	0	0	1	0	1	0	0	0	0	0	0	0	0
ENSSSCT00000004754	1	1	0	0	1	0	0	0	0	0	0	1	1	0	0	0	0	0	1	1	0	0	0	0	1	0	0	0	0	0	1
ENSSSCT00000004756	0	0	0	0	0	1	1	0	0	0	0	0	0	0	0	0	0	0	0	0	0	0	0	0	0	0	0	1	0	0	0
ENSSSCT00000004759	0	0	0	0	1	0	0	0	0	0	0	0	0	0	0	0	0	1	1	0	1	0	0	0	0	0	0	0	0	0	1
ENSSSCT00000004760	0	0	0	0	0	0	0	0	0	0	0	0	0	0	0	0	1	0	0	0	0	0	0	0	0	0	0	0	0	0	0
ENSSSCT00000004761	0	0	0	0	0	1	0	0	0	0	0	1	0	0	0	0	0	0	0	0	0	1	0	0	0	0	0	0	0	0	0
ENSSSCT00000004762	1	1	0	1	0	0	0	0	0	0	0	0	0	0	0	1	0	0	1	0	1	1	0	0	0	0	1	0	0	0	1
ENSSSCT00000004769	0	0	0	0	0	0	0	0	0	0	1	0	1	0	0	0	0	0	0	0	0	1	0	0	0	0	0	0	0	1	0
ENSSSCT00000004773	1	1	0	0	1	0	0	0	0	0	0	0	0	0	0	0	0	0	0	0	0	0	0	0	0	0	0	0	0	1	0
ENSSSCT00000004774	0	0	0	0	1	0	0	0	0	1	1	0	0	0	0	0	1	0	0	0	0	0	0	0	0	0	0	0	0	0	0
ENSSSCT00000004779	1	1	0	1	0	1	1	0	0	0	0	1	0	0	0	0	0	0	1	1	0	0	0	0	0	0	1	1	0	0	0
ENSSSCT00000004780	1	1	0	0	0	0	0	1	0	0	1	0	0	0	0	0	0	1	1	0	0	0	0	0	0	0	1	0	0	0	0
ENSSSCT00000004781	1	1	0	0	0	0	0	0	0	0	0	0	0	0	0	0	0	0	1	0	0	0	0	0	0	0	1	1	0	0	0
ENSSSCT00000004787	0	0	0	0	0	0	0	1	0	0	0	0	0	1	0	0	0	1	0	0	0	0	0	0	0	1	0	0	0	0	1
ENSSSCT00000004790	0	0	0	0	1	0	0	0	0	0	0	1	0	0	0	0	0	0	0	0	0	0	0	0	0	0	0	0	0	1	0
ENSSSCT00000004795	0	0	0	0	0	0	0	0	0	0	0	0	0	0	0	0	0	0	1	0	0	0	0	0	0	0	0	0	0	0	0
ENSSSCT00000004796	0	0	0	0	0	0	0	0	0	0	0	0	0	0	1	0	0	0	0	0	0	0	0	0	0	0	0	1	0	0	0
ENSSSCT00000004798	0	0	0	0	0	0	0	0	0	0	0	0	0	0	0	0	0	0	1	0	0	0	0	0	0	0	0	0	0	0	0
ENSSSCT00000004800	0	1	0	0	0	0	0	0	0	0	0	0	0	0	0	0	0	0	0	0	0	0	0	0	0	0	1	0	0	0	0
ENSSSCT00000004804	0	0	0	0	0	0	0	0	0	0	1	0	0	0	1	0	0	0	0	0	1	0	0	0	0	0	0	0	0	0	0
ENSSSCT00000004805	1	1	0	0	0	1	1	0	0	0	0	0	0	0	0	0	0	0	0	1	0	0	1	0	1	0	1	0	0	0	0
ENSSSCT00000004809	0	1	0	0	0	0	0	0	0	0	0	0	1	0	1	0	1	0	1	0	0	0	0	0	0	0	0	0	0	0	1
ENSSSCT00000004815	0	0	0	1	0	0	0	0	0	0	0	1	0	0	0	0	0	0	1	0	0	0	0	0	0	0	0	0	0	1	0
ENSSSCT00000004819	1	1	0	1	0	0	1	0	0	0	0	1	1	0	0	0	0	0	1	1	0	1	0	0	0	0	1	0	0	0	1
ENSSSCT00000004821	1	1	0	0	0	0	0	0	0	0	1	0	0	0	0	1	0	0	0	0	0	0	0	0	0	1	0	0	0	0	0
ENSSSCT00000004822	1	1	0	0	0	0	0	0	0	0	1	0	0	0	0	1	0	0	0	0	0	0	0	0	0	1	0	0	0	0	0
ENSSSCT00000004825	0	0	0	1	0	0	0	0	0	0	0	0	1	0	0	0	0	0	0	0	1	0	0	0	0	0	1	0	0	0	0
ENSSSCT00000004826	1	1	1	0	1	1	1	0	1	0	0	0	1	0	0	0	0	1	1	1	0	0	0	0	1	1	1	1	0	1	0
ENSSSCT00000004827	0	0	0	0	1	0	0	0	0	0	0	0	0	0	0	0	0	0	0	0	0	0	0	0	0	0	0	0	0	0	0
ENSSSCT00000004828	0	0	0	0	1	0	0	0	0	0	0	0	0	0	0	0	0	0	0	0	0	0	0	0	0	0	0	0	0	0	0
ENSSSCT00000004829	1	1	0	0	0	0	0	0	0	0	0	0	0	0	0	0	0	0	0	0	0	0	0	0	0	0	0	0	0	0	0
ENSSSCT00000004833	0	0	0	0	0	0	0	0	0	0	0	0	0	0	0	0	0	0	1	0	0	1	0	0	0	0	0	0	0	0	1
ENSSSCT00000004835	0	0	0	0	0	0	0	0	0	0	0	0	0	0	0	0	0	0	1	0	0	0	0	0	0	0	0	0	0	0	0
ENSSSCT00000004836	1	1	0	1	0	0	1	1	0	0	1	0	1	0	0	1	0	0	1	0	0	1	1	0	0	1	1	0	0	0	1
ENSSSCT00000004841	0	0	0	1	0	0	0	0	0	0	0	0	0	0	0	0	0	0	0	0	1	0	0	0	0	0	0	0	0	0	0
ENSSSCT00000004843	0	0	0	0	0	0	0	0	0	0	0	0	0	0	1	0	1	0	1	0	0	0	0	0	0	0	0	0	0	0	0
ENSSSCT00000004844	0	0	0	0	0	0	0	0	0	0	0	0	0	0	1	0	1	0	1	0	0	0	0	0	0	0	0	0	0	0	0
ENSSSCT00000004847	1	0	0	0	0	0	0	0	0	0	0	0	0	0	0	0	0	1	0	0	1	0	0	0	0	0	0	0	0	0	1
ENSSSCT00000004848	0	0	0	0	1	1	1	0	0	0	0	0	0	0	0	0	0	0	1	0	1	1	0	0	0	0	0	0	0	0	0
ENSSSCT00000004850	1	1	0	1	0	1	0	1	0	0	0	0	0	0	0	1	0	0	1	1	1	0	0	0	0	1	1	1	0	1	1
ENSSSCT00000004853	0	1	0	0	0	1	1	1	0	1	1	0	1	1	0	0	0	1	1	0	0	0	0	0	0	0	1	0	0	0	1
ENSSSCT00000004854	0	0	0	0	0	0	0	0	0	0	1	0	0	0	0	0	0	0	0	0	0	0	0	0	0	0	0	0	0	0	0
ENSSSCT00000004855	0	0	0	0	0	1	0	0	0	0	0	0	0	0	0	0	0	0	0	0	0	0	0	0	0	0	0	0	0	0	0
ENSSSCT00000004856	0	0	0	1	0	1	1	0	0	0	0	1	0	0	0	0	1	0	0	1	1	0	0	0	0	0	1	1	0	1	1
ENSSSCT00000004862	0	0	0	0	0	0	0	0	0	0	0	0	1	0	0	0	0	0	0	0	0	0	0	0	0	0	0	0	0	0	0
ENSSSCT00000004868	0	0	0	0	0	0	0	0	0	0	0	0	0	0	0	0	0	0	0	0	1	0	0	0	0	0	1	0	0	1	0
ENSSSCT00000004871	1	1	0	1	0	1	1	1	1	0	0	0	0	1	0	0	0	0	1	1	0	0	1	0	1	1	1	1	0	1	1
ENSSSCT00000004875	0	0	0	0	0	0	0	0	0	0	0	0	0	0	0	0	0	0	0	0	0	0	0	0	0	0	1	0	0	0	0
ENSSSCT00000004877	0	0	0	0	0	1	0	0	0	0	0	0	0	0	0	0	0	1	0	0	0	1	0	0	0	0	0	0	0	0	0
ENSSSCT00000004880	1	1	0	1	0	0	0	1	0	0	0	0	0	0	0	0	0	0	0	1	1	0	0	0	0	0	1	0	0	0	0
ENSSSCT00000004883	0	0	0	1	0	1	1	0	0	1	0	0	1	0	0	0	0	0	0	0	0	1	1	0	1	0	1	0	0	0	0
ENSSSCT00000004884	0	1	0	0	0	0	0	0	0	0	0	0	0	0	0	0	0	0	0	0	1	0	0	0	0	0	1	0	0	0	0
ENSSSCT00000004885	0	1	0	0	0	0	0	0	0	0	0	0	0	0	0	0	0	0	0	0	1	0	0	0	0	0	1	0	0	0	0
ENSSSCT00000004886	0	1	0	0	0	0	0	0	0	0	0	0	0	0	0	0	0	0	0	0	1	0	0	0	0	0	1	0	0	0	0
ENSSSCT00000004889	0	0	0	0	0	1	1	0	0	0	0	0	0	0	0	0	0	0	0	0	0	0	0	0	0	0	0	0	0	0	0
ENSSSCT00000004890	0	0	0	0	0	1	1	0	1	0	0	1	1	0	0	0	0	0	1	0	1	0	0	0	0	0	1	0	0	0	1
ENSSSCT00000004897	0	0	0	0	0	0	0	0	0	0	0	0	0	0	0	0	1	0	0	0	0	0	0	0	0	0	1	0	0	0	0
ENSSSCT00000004900	0	0	0	0	0	0	0	0	0	0	0	0	0	0	0	0	0	0	1	0	0	0	0	0	0	0	0	0	0	0	0
ENSSSCT00000004908	0	1	0	1	0	0	0	0	0	0	0	0	0	0	0	0	0	0	0	0	0	0	0	0	0	0	1	0	0	0	0
ENSSSCT00000004909	0	0	0	0	0	0	0	0	0	0	0	1	0	0	0	0	0	0	0	0	0	0	0	0	0	0	0	0	0	0	0
ENSSSCT00000004910	0	0	0	0	0	0	0	0	0	0	0	0	0	0	0	1	0	0	0	0	1	0	0	0	0	0	0	0	0	0	0
ENSSSCT00000004911	0	0	0	1	0	0	0	0	0	0	0	1	0	0	0	0	0	0	0	1	0	1	0	0	0	1	0	0	0	0	1
ENSSSCT00000004912	0	0	0	0	1	0	0	0	0	0	0	0	0	0	0	0	0	0	0	0	0	0	0	0	0	0	0	0	0	0	0
ENSSSCT00000004914	0	0	0	0	1	0	0	0	0	0	0	0	0	0	0	0	0	0	0	0	0	0	0	0	0	0	0	0	0	0	0
ENSSSCT00000004920	0	0	0	0	0	0	1	0	0	0	0	0	0	0	0	0	0	0	0	0	0	0	0	0	0	0	0	0	0	0	0
ENSSSCT00000004922	0	0	0	0	0	0	0	0	0	0	0	0	1	0	0	0	0	0	0	0	0	0	0	0	0	0	0	1	0	0	0
ENSSSCT00000004926	1	1	0	0	0	0	0	0	0	0	0	0	0	0	0	0	0	0	0	0	0	0	0	0	0	0	1	0	0	0	0
ENSSSCT00000004927	0	0	0	0	0	0	0	0	0	0	0	1	0	0	0	0	0	0	0	0	0	0	0	0	0	0	1	0	0	0	0
ENSSSCT00000004928	0	0	0	0	0	0	0	0	0	0	0	1	0	0	0	0	0	0	0	0	0	0	0	0	0	0	1	0	0	0	0
ENSSSCT00000004933	0	0	0	0	0	0	0	0	0	0	0	0	0	0	0	0	0	0	0	0	0	0	0	0	0	0	0	0	0	0	1
ENSSSCT00000004934	0	0	0	0	0	0	0	0	0	0	0	0	0	0	0	0	0	0	0	0	0	0	0	0	1	0	1	0	0	0	0
ENSSSCT00000004937	0	0	0	0	0	0	0	0	0	0	0	0	0	0	1	0	0	0	0	0	1	0	0	0	1	0	0	0	0	0	0
ENSSSCT00000004938	0	0	0	0	0	0	0	0	0	0	0	0	0	0	1	0	0	0	0	0	1	0	0	0	0	0	0	0	0	0	0
ENSSSCT00000004948	1	1	0	1	0	0	0	0	1	0	0	0	1	0	0	1	0	0	1	0	0	0	0	0	0	0	1	0	0	0	1
ENSSSCT00000004950	0	0	0	0	0	1	1	0	0	0	0	0	0	0	0	0	0	0	0	0	0	0	0	0	1	1	0	0	0	0	1
ENSSSCT00000004951	0	1	0	1	0	0	0	0	0	0	0	0	0	0	0	1	0	0	1	0	0	0	0	0	0	1	0	1	0	0	0
ENSSSCT00000004954	0	0	0	0	0	1	1	0	0	0	0	0	0	0	0	0	0	0	0	0	0	0	0	0	1	1	0	0	0	0	1
ENSSSCT00000004955	0	0	0	1	0	1	0	0	0	0	0	0	0	0	0	0	0	0	1	0	0	0	0	0	0	0	1	1	0	0	0
ENSSSCT00000004956	0	0	0	1	0	0	0	0	0	0	0	0	0	0	1	0	0	0	0	0	0	0	1	0	1	0	0	0	0	0	0
ENSSSCT00000004958	0	0	0	0	0	0	0	0	0	0	0	0	1	0	0	0	0	1	0	0	0	0	0	0	0	0	0	0	0	0	1
ENSSSCT00000004966	0	1	0	0	1	0	1	0	1	0	0	0	0	0	1	0	0	0	0	1	0	0	0	0	0	0	0	0	0	0	0
ENSSSCT00000004968	0	1	0	0	1	0	1	0	1	0	0	0	0	0	1	0	0	0	0	1	0	0	0	0	0	0	0	0	0	0	0
ENSSSCT00000004969	0	0	0	0	0	0	0	0	0	0	0	1	0	0	0	0	0	1	0	0	0	0	0	0	0	0	0	1	0	0	0
ENSSSCT00000004970	1	1	0	0	0	0	0	0	0	0	0	0	1	0	0	0	0	0	0	0	0	0	0	0	0	0	0	0	0	0	1
ENSSSCT00000004971	1	1	0	0	0	0	0	0	0	0	0	0	1	0	0	0	0	0	0	0	0	0	0	0	0	0	0	0	0	0	1
ENSSSCT00000004972	1	1	0	0	1	0	0	0	0	0	0	1	0	0	0	0	0	0	0	0	0	0	0	0	0	0	0	0	0	0	0
ENSSSCT00000004977	0	0	0	1	0	0	0	0	0	1	0	1	0	1	0	0	0	0	0	0	0	1	1	0	0	0	1	1	0	0	1
ENSSSCT00000004980	0	0	0	0	0	1	0	0	0	0	0	0	0	0	1	0	0	0	1	0	0	0	0	0	1	0	0	0	0	0	1
ENSSSCT00000004981	1	1	0	1	1	1	1	1	0	1	0	0	0	1	0	1	0	0	1	0	0	1	1	0	0	1	1	1	0	1	1
ENSSSCT00000004982	1	1	1	0	1	0	1	0	1	0	0	0	0	0	0	0	0	1	0	1	0	1	0	0	0	0	0	0	0	0	0
ENSSSCT00000004984	0	0	0	0	0	0	0	0	0	0	1	0	0	0	0	1	1	0	1	0	1	0	0	0	0	0	0	0	0	0	0
ENSSSCT00000004988	0	0	0	1	0	0	0	1	0	0	0	0	0	0	0	0	0	0	0	0	0	0	0	0	0	0	0	0	0	0	0
ENSSSCT00000004989	0	0	0	0	1	0	0	1	0	0	0	0	0	0	0	1	0	0	1	0	1	0	0	0	0	1	1	1	0	0	1
ENSSSCT00000004990	0	0	0	0	0	0	0	0	0	0	0	0	0	0	0	0	0	0	0	0	1	0	0	0	0	0	0	0	0	0	1
ENSSSCT00000004993	1	1	0	0	0	1	1	0	0	0	0	0	0	0	0	0	0	0	1	0	0	0	0	0	1	1	0	0	0	0	0
ENSSSCT00000004994	1	1	0	0	0	0	0	1	1	0	0	0	0	0	0	1	0	0	0	0	0	0	0	0	0	0	0	1	0	0	0
ENSSSCT00000004997	1	1	0	0	0	0	0	0	0	0	0	0	1	0	0	1	0	0	1	0	1	0	1	0	1	0	0	0	0	1	0
ENSSSCT00000004998	0	0	0	0	0	0	0	0	0	0	0	0	0	0	0	0	0	0	0	0	0	0	1	0	0	0	0	0	0	1	0
ENSSSCT00000005002	0	0	0	1	1	0	0	0	0	0	0	0	0	0	0	0	0	0	0	0	1	0	0	0	0	0	1	0	0	0	1
ENSSSCT00000005007	0	0	0	0	0	0	0	1	0	1	0	0	0	0	0	0	0	0	0	0	0	1	0	0	0	0	0	0	0	0	0
ENSSSCT00000005008	0	0	0	0	0	0	0	0	0	0	0	0	0	0	0	1	0	0	0	0	0	0	0	0	0	0	0	0	0	0	0
ENSSSCT00000005009	1	1	0	0	0	0	0	0	0	0	0	0	0	0	0	1	0	0	0	0	0	0	0	0	0	0	0	0	0	0	0
ENSSSCT00000005011	0	0	0	0	0	1	0	0	0	0	0	0	0	0	0	0	0	0	0	0	0	0	0	0	1	0	0	0	0	1	1
ENSSSCT00000005014	0	0	0	0	1	0	0	0	0	0	0	0	0	0	0	0	0	0	0	0	0	0	0	0	0	1	0	0	0	0	0
ENSSSCT00000005015	0	0	0	1	0	1	0	0	0	0	0	0	0	0	0	0	0	0	0	0	0	0	0	0	1	0	1	1	0	0	0
ENSSSCT00000005016	0	0	0	1	0	0	0	0	0	0	0	0	0	0	0	0	0	0	1	0	0	0	0	0	0	0	0	0	0	0	0
ENSSSCT00000005017	1	1	0	0	0	0	0	0	0	0	0	0	0	0	0	1	1	0	1	0	1	0	0	0	1	1	0	0	0	0	0
ENSSSCT00000005018	1	1	0	0	0	1	0	0	0	0	0	0	0	0	0	0	0	0	0	0	0	0	0	0	0	0	0	0	0	0	0
ENSSSCT00000005019	0	0	1	0	0	0	0	1	0	1	0	0	0	1	1	0	0	1	0	1	0	0	0	0	0	1	0	0	0	0	0
ENSSSCT00000005025	0	0	0	1	0	1	1	0	0	0	0	0	0	0	0	0	0	0	1	1	0	0	0	0	1	0	1	0	0	0	0
ENSSSCT00000005027	1	1	0	0	0	0	0	1	1	0	0	0	1	0	0	0	0	0	1	1	0	0	1	0	0	1	1	0	0	0	0
ENSSSCT00000005028	0	0	0	0	0	0	0	0	0	0	0	1	0	0	0	0	0	0	0	0	0	0	0	0	0	0	0	0	0	0	0
ENSSSCT00000005029	0	0	0	0	0	0	0	0	0	0	0	1	0	0	0	0	0	0	0	0	0	0	0	0	0	0	0	0	0	0	0
ENSSSCT00000005031	0	1	0	0	0	0	0	0	0	0	0	1	1	0	1	0	0	0	0	0	0	1	0	0	0	0	0	0	0	0	0
ENSSSCT00000005033	1	1	0	0	0	0	0	0	0	0	0	0	1	0	0	0	0	0	0	0	0	1	1	0	0	0	0	0	0	0	0
ENSSSCT00000005038	0	0	0	0	0	0	0	0	0	0	0	1	0	0	0	0	0	0	0	0	1	0	0	0	0	1	0	0	0	0	0
ENSSSCT00000005041	1	1	0	0	0	0	0	0	0	0	0	0	0	0	0	1	0	0	0	0	0	0	0	0	0	0	0	0	0	1	0
ENSSSCT00000005045	1	1	0	0	0	0	0	0	0	1	0	1	0	1	0	0	0	1	1	0	0	1	0	0	1	1	1	1	0	1	1
ENSSSCT00000005047	0	0	0	0	0	0	0	0	0	0	0	0	0	0	0	1	0	0	0	0	1	0	0	0	0	0	0	0	0	0	0
ENSSSCT00000005049	0	0	0	0	0	0	0	1	0	0	1	0	0	0	0	0	1	0	0	0	0	0	0	0	0	0	1	0	0	0	1
ENSSSCT00000005053	0	0	0	1	0	0	0	0	0	1	0	0	0	0	0	1	0	1	1	0	1	0	1	0	0	0	1	1	0	0	1
ENSSSCT00000005055	0	0	0	0	0	1	1	0	0	0	0	0	0	0	0	0	0	0	0	0	0	0	0	0	0	0	0	0	0	0	0
ENSSSCT00000005057	0	0	0	1	0	0	0	0	0	0	0	0	1	0	0	0	0	0	1	1	1	0	0	0	0	0	0	0	0	0	1
ENSSSCT00000005061	0	0	0	0	0	0	0	0	0	0	0	0	0	0	0	0	0	0	0	1	0	0	0	0	0	0	0	0	0	0	0
ENSSSCT00000005062	0	0	0	0	0	0	0	0	0	0	0	0	1	0	0	0	0	0	0	0	0	0	0	0	0	0	0	0	0	0	0
ENSSSCT00000005064	0	0	0	0	0	0	0	0	0	0	0	0	0	0	0	0	0	0	0	1	0	0	0	0	0	0	0	0	0	0	0
ENSSSCT00000005065	0	1	0	0	0	0	0	0	0	0	0	0	0	1	0	0	0	0	0	0	0	0	0	0	0	0	0	0	0	0	0
ENSSSCT00000005068	0	0	1	0	1	1	1	0	0	0	1	0	1	0	0	0	0	0	1	1	0	0	0	0	1	0	0	0	0	0	0
ENSSSCT00000005070	0	0	0	0	0	0	0	0	0	1	0	0	0	0	1	1	0	0	0	0	0	0	0	0	0	0	0	0	0	0	0
ENSSSCT00000005071	0	0	0	0	0	0	0	1	0	0	0	0	0	0	0	1	0	0	0	0	1	0	0	0	0	0	0	0	0	0	0
ENSSSCT00000005076	1	1	0	0	1	0	0	1	1	0	0	1	0	1	1	1	0	1	1	1	1	1	0	0	1	1	0	1	0	0	1
ENSSSCT00000005078	0	1	0	0	0	1	1	0	0	0	1	0	0	0	0	1	0	1	0	0	0	0	0	0	1	0	1	0	0	0	0
ENSSSCT00000005079	0	0	0	1	1	0	0	0	0	0	0	0	0	0	0	0	0	0	1	0	1	0	1	0	0	0	0	1	1	0	0
ENSSSCT00000005081	1	0	0	0	0	0	0	0	0	0	0	0	0	0	0	1	0	0	1	0	0	0	0	0	0	0	0	1	0	0	0
ENSSSCT00000005083	0	0	0	0	0	0	0	0	0	0	0	0	0	0	0	0	0	0	0	0	0	0	0	0	1	1	0	0	0	0	0
ENSSSCT00000005091	1	1	0	0	0	0	0	0	0	0	0	0	0	0	0	0	0	0	0	0	0	0	0	0	0	0	0	0	0	0	0
ENSSSCT00000005092	0	1	0	1	0	0	0	0	0	0	0	0	0	0	0	0	0	0	0	0	0	0	0	0	0	0	1	0	0	0	0
ENSSSCT00000005093	1	1	1	0	0	1	1	0	0	0	1	1	1	0	0	0	0	0	1	1	1	0	1	0	1	0	0	0	0	0	0
ENSSSCT00000005094	0	0	0	0	0	1	1	0	0	0	0	0	0	0	0	0	0	0	0	0	1	1	0	0	0	0	0	1	0	1	1
ENSSSCT00000005098	0	0	0	0	1	0	0	0	0	0	0	0	0	0	0	0	0	0	0	0	1	0	0	0	0	0	0	0	0	0	0
ENSSSCT00000005099	0	0	0	0	1	0	0	0	1	0	0	0	0	0	0	0	0	0	0	0	0	0	0	0	0	0	0	0	0	0	0
ENSSSCT00000005100	0	0	0	0	1	0	0	0	1	1	0	0	1	0	0	0	0	0	0	0	1	0	0	0	0	1	0	1	0	0	1
ENSSSCT00000005101	0	0	0	0	0	0	0	0	0	0	0	0	0	0	0	0	0	0	0	0	0	0	1	0	0	0	0	1	0	0	0
ENSSSCT00000005104	0	0	0	0	0	0	0	0	0	1	0	1	0	1	0	0	0	0	1	1	0	1	0	0	0	0	0	0	0	0	0
ENSSSCT00000005105	0	0	0	0	1	1	0	0	0	0	0	0	0	0	0	1	0	0	0	1	0	0	0	0	0	0	0	1	0	0	0
ENSSSCT00000005108	0	0	0	0	0	0	0	0	0	0	0	0	0	0	0	0	0	0	0	1	0	0	0	0	0	0	0	0	0	0	0
ENSSSCT00000005109	0	0	0	0	0	0	1	0	0	0	1	0	0	1	1	0	0	0	0	1	0	1	0	0	0	0	1	0	0	0	0
ENSSSCT00000005112	0	0	0	0	1	0	0	1	1	0	0	0	1	0	0	0	0	1	0	0	1	0	0	0	0	0	0	0	0	0	0
ENSSSCT00000005114	0	0	0	0	1	0	0	0	0	0	0	0	0	0	0	0	0	0	0	0	0	0	0	0	0	0	1	0	0	0	0
ENSSSCT00000005115	0	0	0	0	1	0	0	0	0	0	0	0	0	0	0	0	0	0	0	0	0	0	0	0	0	0	1	0	0	0	0
ENSSSCT00000005119	0	0	0	0	0	0	0	0	0	0	1	0	0	0	0	0	0	0	1	0	0	0	0	0	0	0	0	0	0	1	0
ENSSSCT00000005120	0	0	0	0	0	0	0	0	0	0	1	0	0	0	0	0	0	0	1	0	0	0	0	0	0	0	0	0	0	1	0
ENSSSCT00000005121	0	0	0	0	0	0	0	0	0	0	0	0	0	0	0	0	0	1	0	0	0	0	0	0	0	0	0	1	0	0	0
ENSSSCT00000005123	0	0	0	0	0	0	0	0	0	0	0	0	0	0	0	0	0	0	1	0	1	0	0	0	0	1	0	1	0	0	0
ENSSSCT00000005124	0	0	0	0	0	0	0	0	0	0	0	0	1	0	0	1	0	0	1	0	0	0	1	0	0	0	1	1	0	0	0
ENSSSCT00000005128	0	0	0	0	0	0	0	0	0	0	0	0	0	0	0	0	0	0	1	0	0	1	0	0	0	0	0	0	0	0	0
ENSSSCT00000005136	0	0	0	0	1	0	0	0	0	0	0	0	0	0	0	0	0	0	0	0	0	0	0	0	0	0	0	0	0	0	0
ENSSSCT00000005140	0	0	0	0	0	0	0	0	0	0	1	0	0	0	0	0	0	0	0	1	0	0	0	0	0	0	0	0	0	0	0
ENSSSCT00000005145	0	1	0	0	0	0	0	0	0	0	0	0	0	0	0	0	0	0	0	0	1	1	0	0	0	0	0	0	0	0	0
ENSSSCT00000005147	0	0	0	0	0	0	0	1	0	0	0	0	0	0	0	0	0	0	0	0	1	0	0	0	0	0	0	1	1	0	1
ENSSSCT00000005151	0	0	0	0	0	1	1	0	0	0	0	0	0	0	0	0	0	0	1	1	0	1	0	0	1	0	0	1	0	0	0
ENSSSCT00000005156	0	0	0	0	0	0	0	0	1	0	0	0	1	0	0	0	0	0	1	0	0	0	0	0	0	0	0	1	0	0	1
ENSSSCT00000005157	0	0	0	0	0	0	0	1	0	0	0	0	0	0	0	0	1	0	0	0	0	0	0	0	0	0	1	0	0	0	0
ENSSSCT00000005158	1	1	0	0	0	0	0	1	0	0	0	1	0	0	0	1	0	1	0	0	0	0	0	0	1	0	0	0	0	0	0
ENSSSCT00000005159	0	0	0	0	0	0	0	0	0	0	0	0	0	0	0	0	0	0	0	0	0	0	0	0	0	0	0	1	0	0	0
ENSSSCT00000005160	0	0	0	0	0	0	0	1	0	0	0	0	0	0	0	0	0	0	0	0	0	0	0	0	0	0	1	1	0	0	0
ENSSSCT00000005161	0	1	0	0	0	1	1	1	0	0	0	0	0	0	0	0	1	0	1	0	0	0	0	0	0	0	0	0	0	0	0
ENSSSCT00000005162	1	1	0	1	1	0	1	0	1	0	0	0	0	0	0	0	0	0	1	0	0	0	0	0	0	0	1	0	0	1	0
ENSSSCT00000005164	0	1	0	0	0	1	1	0	0	0	0	0	0	0	0	0	0	1	1	0	0	0	0	0	0	0	0	0	0	1	1
ENSSSCT00000005166	0	0	0	1	0	0	0	0	0	0	0	0	0	0	0	0	0	0	0	0	0	0	0	0	1	0	1	1	0	0	1
ENSSSCT00000005167	0	0	1	0	0	0	0	0	0	0	0	0	1	0	0	0	0	0	0	0	0	0	0	0	0	0	0	0	0	1	0
ENSSSCT00000005170	0	0	0	1	0	1	1	1	0	0	0	0	0	1	0	0	0	1	1	0	1	1	0	0	0	1	1	0	0	0	0
ENSSSCT00000005172	0	1	0	0	1	0	0	0	1	0	0	0	0	0	0	1	0	0	1	0	0	0	0	0	1	1	0	0	0	0	1
ENSSSCT00000005173	0	1	0	0	1	0	0	0	1	0	0	0	0	0	0	1	0	0	1	0	0	0	0	0	1	1	0	0	0	0	1
ENSSSCT00000005174	0	0	0	0	1	0	0	0	0	1	0	0	0	1	1	0	0	0	0	0	0	0	0	0	0	0	0	0	0	0	0
ENSSSCT00000005175	0	1	0	0	1	0	0	0	1	0	0	0	0	0	0	1	0	0	1	0	0	0	0	0	1	1	0	0	0	0	1
ENSSSCT00000005176	0	0	0	0	0	0	0	0	0	0	0	0	0	1	0	0	0	0	0	0	1	0	0	0	0	0	0	0	0	0	0
ENSSSCT00000005177	0	0	0	1	0	1	1	1	0	0	0	0	0	1	0	0	0	1	1	0	1	1	0	0	0	1	1	0	0	0	0
ENSSSCT00000005179	0	0	0	0	1	0	0	0	0	1	0	0	0	1	1	0	0	0	0	0	0	0	0	0	0	0	0	0	0	0	0
ENSSSCT00000005180	0	0	0	0	0	0	0	0	0	0	1	0	0	0	0	0	1	1	0	0	0	0	0	0	0	0	0	0	0	0	0
ENSSSCT00000005181	0	0	0	0	1	0	0	0	0	1	0	0	0	1	1	0	0	0	0	0	0	0	0	0	0	0	0	0	0	0	0
ENSSSCT00000005184	0	0	0	0	0	1	1	0	0	0	0	0	0	0	0	0	0	0	0	0	0	0	0	0	0	0	0	0	0	0	0
ENSSSCT00000005186	0	0	0	1	0	0	0	0	0	0	1	0	1	0	0	1	0	0	0	0	0	1	1	1	0	0	1	1	0	0	0
ENSSSCT00000005187	0	0	0	0	0	0	0	0	0	0	0	0	0	0	0	0	0	1	0	0	1	0	0	0	0	0	0	0	0	0	0
ENSSSCT00000005189	0	0	0	1	1	0	0	1	1	0	0	1	0	0	0	0	0	0	0	0	0	0	0	0	0	0	1	0	0	1	1
ENSSSCT00000005190	0	0	0	0	0	1	1	0	0	0	0	0	0	0	0	0	0	0	0	1	0	0	1	0	1	0	1	0	0	0	0
ENSSSCT00000005194	0	0	0	0	0	0	0	0	0	0	0	1	1	0	0	0	0	0	0	0	0	1	0	0	0	0	0	0	0	0	0
ENSSSCT00000005196	0	0	0	1	0	1	1	0	0	0	0	0	0	0	0	0	0	0	0	1	0	1	0	0	1	0	1	0	0	0	1
ENSSSCT00000005200	1	1	0	0	0	0	0	0	0	0	0	0	1	0	0	1	0	0	1	0	1	1	1	0	0	0	1	0	0	1	0
ENSSSCT00000005205	1	1	0	0	0	1	0	0	0	0	1	0	0	0	0	0	0	0	0	0	1	1	0	0	0	0	1	0	0	0	0
ENSSSCT00000005206	0	0	0	1	0	0	0	1	0	0	1	0	0	0	0	0	0	0	0	0	0	0	1	0	0	0	0	0	0	0	0
ENSSSCT00000005207	1	1	0	0	0	1	1	0	0	0	0	1	0	0	0	0	0	0	0	0	0	1	0	0	1	0	0	0	0	0	1
ENSSSCT00000005209	0	0	0	1	0	0	0	0	0	0	0	0	0	0	0	0	0	0	0	0	0	0	0	0	1	0	0	0	0	0	0
ENSSSCT00000005213	0	0	0	1	0	0	0	0	0	0	0	0	0	0	0	0	0	1	1	0	0	0	0	0	0	1	1	1	0	0	1
ENSSSCT00000005217	1	1	0	0	0	0	0	0	0	1	0	0	1	1	0	1	0	0	0	0	0	1	0	0	0	0	0	0	0	0	0
ENSSSCT00000005218	0	0	0	1	0	0	0	1	0	0	0	0	0	0	0	0	1	1	1	0	1	0	0	0	0	0	1	0	0	0	1
ENSSSCT00000005219	0	0	0	0	0	0	0	0	0	0	0	1	0	1	0	0	0	0	0	0	0	1	0	0	0	0	0	0	0	0	1
ENSSSCT00000005220	0	0	0	0	0	0	0	0	0	0	0	0	0	0	0	0	0	0	0	0	0	1	0	0	1	0	0	0	0	1	0
ENSSSCT00000005221	1	1	0	0	0	1	1	0	0	0	0	0	0	0	0	0	0	1	1	0	0	0	1	0	0	1	0	1	0	1	1
ENSSSCT00000005226	0	0	0	0	1	0	1	0	1	0	0	1	0	0	0	0	0	0	1	0	1	1	0	0	0	0	0	1	0	1	1
ENSSSCT00000005227	1	1	0	1	1	1	0	0	0	1	0	0	1	1	0	1	0	0	0	0	0	1	1	0	0	0	0	1	0	0	1
ENSSSCT00000005233	0	0	0	0	0	0	0	0	0	0	0	0	1	0	0	0	0	0	0	0	0	1	0	0	1	0	0	1	0	0	0
ENSSSCT00000005238	1	1	0	1	1	1	1	1	1	0	0	1	0	0	0	0	1	1	1	1	0	1	1	0	0	1	1	1	0	0	1
ENSSSCT00000005239	1	1	0	1	1	1	1	1	1	0	0	1	0	0	0	0	1	1	1	1	0	1	1	0	0	1	1	1	0	0	1
ENSSSCT00000005240	1	1	0	1	1	1	1	1	1	0	0	1	0	0	0	0	1	1	1	1	0	1	1	0	0	1	1	1	0	0	1
ENSSSCT00000005243	0	0	0	0	0	1	0	0	0	0	0	0	0	0	0	0	0	0	0	0	0	0	0	0	1	0	0	0	0	0	0
ENSSSCT00000005244	0	0	0	0	0	0	0	1	0	0	0	1	0	0	0	1	0	0	1	0	1	1	0	0	1	0	0	1	0	1	1
ENSSSCT00000005245	0	1	0	0	0	1	1	1	0	0	0	0	1	0	0	0	0	0	0	1	0	0	0	0	0	0	0	0	0	0	1
ENSSSCT00000005246	1	1	0	1	0	1	1	0	1	1	0	0	0	0	0	0	0	0	1	0	1	1	1	0	0	0	1	0	0	0	1
ENSSSCT00000005250	1	1	0	0	0	0	0	0	0	0	0	1	1	1	0	1	0	1	0	1	1	1	0	0	0	0	0	0	0	1	1
ENSSSCT00000005253	0	0	0	1	0	0	0	0	0	0	0	0	0	0	0	0	0	0	0	0	0	1	0	0	1	1	0	0	0	0	0
ENSSSCT00000005254	0	0	0	1	1	1	1	0	0	1	1	1	1	1	0	0	0	1	1	0	1	0	0	0	1	0	1	1	0	0	1
ENSSSCT00000005257	0	0	0	0	1	0	0	0	0	0	0	0	0	0	0	0	0	0	1	0	0	0	1	0	1	0	1	0	0	0	1
ENSSSCT00000005258	1	1	0	1	0	1	1	1	1	0	0	0	0	0	0	0	0	0	1	1	0	0	0	0	1	0	1	1	0	0	1
ENSSSCT00000005259	0	0	1	1	0	1	0	1	0	1	1	0	0	1	0	0	1	0	1	1	0	0	0	0	0	0	1	1	0	0	1
ENSSSCT00000005260	0	0	0	1	1	0	1	0	0	0	0	1	1	0	0	0	0	1	1	1	0	0	1	0	0	1	1	1	0	1	0
ENSSSCT00000005263	1	1	0	0	0	1	1	1	0	0	0	0	0	1	0	1	0	0	1	1	0	1	0	0	1	1	1	1	0	0	1
ENSSSCT00000005264	1	1	0	0	0	1	0	1	1	0	0	1	0	0	0	0	0	1	0	0	0	0	1	0	1	0	1	1	0	0	1
ENSSSCT00000005265	0	0	0	0	0	1	0	0	0	0	0	0	0	0	0	0	0	0	1	0	0	0	0	0	1	0	0	0	0	1	1
ENSSSCT00000005267	0	0	0	0	0	1	0	0	0	0	0	0	0	0	0	0	0	0	1	0	0	0	0	0	1	0	0	0	0	1	1
ENSSSCT00000005273	1	1	0	0	0	1	1	0	0	0	1	0	0	0	0	0	0	1	1	0	1	1	0	0	1	1	1	1	0	1	1
ENSSSCT00000005274	0	1	0	0	1	1	1	0	0	0	0	1	0	0	0	1	0	0	1	0	0	0	0	0	1	0	1	1	0	0	1
ENSSSCT00000005281	0	1	0	0	0	0	0	0	0	0	0	0	0	0	0	0	0	0	0	0	0	0	0	0	0	0	0	0	0	0	0
ENSSSCT00000005283	0	0	0	0	0	0	0	0	0	0	0	0	0	0	0	0	0	0	0	0	1	0	0	0	0	0	1	0	0	0	1
ENSSSCT00000005284	1	1	0	1	0	0	0	0	0	0	0	0	0	0	0	1	0	0	1	0	1	0	0	0	0	0	1	0	0	0	1
ENSSSCT00000005288	0	1	0	0	0	1	1	0	0	0	0	0	0	0	0	0	0	0	1	1	1	0	1	0	0	0	1	1	0	1	1
ENSSSCT00000005290	0	0	0	0	0	0	0	0	0	0	0	0	0	0	0	0	0	0	0	0	0	0	0	0	1	0	0	0	0	0	0
ENSSSCT00000005293	0	0	0	0	0	0	0	0	0	0	0	0	0	0	0	0	0	0	0	0	0	0	0	0	1	0	1	0	0	0	0
ENSSSCT00000005294	0	0	0	0	0	0	0	0	0	0	0	0	0	0	0	0	0	1	1	0	0	0	0	0	0	0	0	0	0	0	0
ENSSSCT00000005302	0	1	0	0	1	0	0	0	0	0	0	0	1	0	0	0	0	0	0	0	0	0	0	1	0	0	0	0	0	0	0
ENSSSCT00000005306	0	0	1	0	0	0	1	0	1	0	1	0	0	0	1	0	0	0	1	0	0	0	1	0	0	1	0	0	0	0	1
ENSSSCT00000005308	0	0	0	0	0	1	1	0	0	0	0	0	0	0	1	0	0	0	1	0	0	0	0	0	0	0	1	0	0	0	1
ENSSSCT00000005311	1	1	0	0	0	0	0	0	0	0	0	1	1	0	0	1	0	0	0	0	0	1	0	0	0	0	0	0	0	0	1
ENSSSCT00000005312	1	1	0	0	0	0	0	0	0	0	0	0	0	0	0	0	0	0	0	0	0	0	0	0	0	0	0	0	0	0	0
ENSSSCT00000005314	1	1	0	0	0	0	0	0	0	0	0	0	0	0	0	0	0	0	0	0	0	0	0	0	0	0	0	1	0	0	0
ENSSSCT00000005324	0	0	1	1	0	1	1	0	0	0	0	1	0	0	0	0	0	0	0	0	0	1	1	0	0	1	1	1	0	1	0
ENSSSCT00000005326	0	0	0	1	0	1	1	1	0	0	0	0	0	0	0	0	0	1	1	1	0	1	0	0	1	1	1	1	0	0	0
ENSSSCT00000005328	0	1	0	0	0	0	0	0	0	0	0	0	0	0	0	0	0	0	1	0	0	0	0	0	0	1	0	1	0	1	0
ENSSSCT00000005334	1	1	0	0	0	0	0	0	0	0	0	0	0	0	0	0	0	0	0	0	0	0	0	0	0	0	1	0	0	0	0
[truncated: 4,686 more rows]
